# Supplementary material for: CircNEIL3 regulatory loop promotes pancreatic ductal adenocarcinoma progression via miRNA sponging and A-to-I RNA-editing
Source: Mol Cancer. 2021 Mar 9;20:51. doi: 10.1186/s12943-021-01333-7 (PMC7941935; doi:10.1186/s12943-021-01333-7)
Supplement: Supplementary file 1 — Additional file 1: Table S1. The original sequencing results of all differentially expressed circRNAs in three pairs of PDAC and adjacent normal tissues. [file 12943_2021_1333_MOESM1_ESM.xlsx]

## Sheet: N901,N904,N953--T901,T904,T953.
Table S1. The original sequencing results of all differentially expressed circRNAs in three pairs of PDAC and adjacent normal tissues.
circName	gene symbol	N901	N904	N953	T901	T904	T953	control	treat	log2FoldChange	p-value	circBase	Web
hsa_circ:chr10:100189330-100191048	HPS1	0	0	3	0	0	0	0.619821	0	-Inf	0.687401	hsa_circ_0019408	http://www.circbase.org/cgi-bin/singlerecord.cgi?id=hsa_circ_0019408
hsa_circ:chr10:101657843-101659823	DNMBP	2	0	0	0	0	0	0.453268	0	-Inf	0.744945	hsa_circ_0019493	http://www.circbase.org/cgi-bin/singlerecord.cgi?id=hsa_circ_0019493
hsa_circ:chr10:102003455-102006692	CWF19L1	2	0	4	0	0	0	1.2797	0	-Inf	0.552673	NA	NA
hsa_circ:chr10:102003455-102010089	CWF19L1	0	0	2	0	0	0	0.413214	0	-Inf	0.717288	NA	NA
hsa_circ:chr10:102019975-102021820	CWF19L1	11	0	11	8	12	3	4.76565	8.05012	0.756336	0.637613	hsa_circ_0006718	http://www.circbase.org/cgi-bin/singlerecord.cgi?id=hsa_circ_0006718
hsa_circ:chr10:102265118-102266177	SEC31B	0	0	0	2	0	0	0	0.82362	Inf	0.762968	NA	NA
hsa_circ:chr10:102675756-102698493	SLF2	2	0	0	0	0	0	0.453268	0	-Inf	0.744945	hsa_circ_0019531	http://www.circbase.org/cgi-bin/singlerecord.cgi?id=hsa_circ_0019531
hsa_circ:chr10:102683732-102685776	SLF2	45	45	53	13	14	18	45.2159	16.5847	-1.44698	0.0612866	hsa_circ_0006654	http://www.circbase.org/cgi-bin/singlerecord.cgi?id=hsa_circ_0006654
hsa_circ:chr10:102683732-102690835	SLF2	4	0	0	0	0	2	0.906535	0.783848	-0.209789	0.973392	hsa_circ_0019538	http://www.circbase.org/cgi-bin/singlerecord.cgi?id=hsa_circ_0019538
hsa_circ:chr10:102683732-102698493	SLF2	2	0	0	0	0	0	0.453268	0	-Inf	0.744945	hsa_circ_0019539	http://www.circbase.org/cgi-bin/singlerecord.cgi?id=hsa_circ_0019539
hsa_circ:chr10:102697159-102698493	SLF2	0	0	7	0	5	0	1.44625	1.49161	0.0445542	1	hsa_circ_0019540	http://www.circbase.org/cgi-bin/singlerecord.cgi?id=hsa_circ_0019540
hsa_circ:chr10:102697159-102703885	SLF2	8	5	15	0	11	5	7.58632	5.24116	-0.533512	0.750122	hsa_circ_0006409	http://www.circbase.org/cgi-bin/singlerecord.cgi?id=hsa_circ_0006409
hsa_circ:chr10:102703783-102710510	SLF2	0	0	3	0	0	0	0.619821	0	-Inf	0.687401	NA	NA
hsa_circ:chr10:102706796-102710510	SLF2	0	0	0	0	0	2	0	0.783848	Inf	0.754629	NA	NA
hsa_circ:chr10:102739605-102740986	SEMA4G	6	0	4	2	0	0	2.18623	0.82362	-1.4084	0.529308	hsa_circ_0019548	http://www.circbase.org/cgi-bin/singlerecord.cgi?id=hsa_circ_0019548
hsa_circ:chr10:102750193-102750767	TWNK	0	0	0	0	3	0	0	0.894966	Inf	0.646689	hsa_circ_0019554	http://www.circbase.org/cgi-bin/singlerecord.cgi?id=hsa_circ_0019554
hsa_circ:chr10:103281396-103296410	BTRC	0	0	4	0	0	0	0.826428	0	-Inf	0.666287	NA	NA
hsa_circ:chr10:103344359-103345913	POLL	4	3	5	0	0	2	3.54405	0.783848	-2.17675	0.33022	hsa_circ_0006555	http://www.circbase.org/cgi-bin/singlerecord.cgi?id=hsa_circ_0006555
hsa_circ:chr10:103384502-103436193	FBXW4	3	0	0	0	0	3	0.679902	1.17577	0.790211	1	hsa_circ_0005741	http://www.circbase.org/cgi-bin/singlerecord.cgi?id=hsa_circ_0005741
hsa_circ:chr10:103427643-103436193	FBXW4	43	11	63	31	20	33	28.6446	31.666	0.144673	0.951327	hsa_circ_0008362	http://www.circbase.org/cgi-bin/singlerecord.cgi?id=hsa_circ_0008362
hsa_circ:chr10:103432672-103433430	FBXW4	0	0	4	2	3	0	0.826428	1.71859	1.05626	0.872887	hsa_circ_0019591	http://www.circbase.org/cgi-bin/singlerecord.cgi?id=hsa_circ_0019591
hsa_circ:chr10:103432672-103436193	FBXW4	9	0	13	3	9	9	4.7256	7.44765	0.656288	0.745847	hsa_circ_0000255	http://www.circbase.org/cgi-bin/singlerecord.cgi?id=hsa_circ_0000255
hsa_circ:chr10:103552596-103567658	MGEA5	7	0	3	2	0	0	2.20626	0.82362	-1.42155	0.526758	hsa_circ_0019606	http://www.circbase.org/cgi-bin/singlerecord.cgi?id=hsa_circ_0019606
hsa_circ:chr10:103552596-103570071	MGEA5	18	12	31	9	8	9	16.9022	9.62018	-0.813072	0.297057	hsa_circ_0019607	http://www.circbase.org/cgi-bin/singlerecord.cgi?id=hsa_circ_0019607
hsa_circ:chr10:103552596-103573363	MGEA5	6	0	0	0	0	0	1.3598	0	-Inf	0.534723	NA	NA
hsa_circ:chr10:103557737-103567658	MGEA5	0	0	3	0	2	3	0.619821	1.77242	1.51579	0.784922	hsa_circ_0019608	http://www.circbase.org/cgi-bin/singlerecord.cgi?id=hsa_circ_0019608
hsa_circ:chr10:103557737-103570071	MGEA5	3	0	0	0	0	0	0.679902	0	-Inf	0.702668	hsa_circ_0019609	http://www.circbase.org/cgi-bin/singlerecord.cgi?id=hsa_circ_0019609
hsa_circ:chr10:103557737-103573363	MGEA5	0	0	2	0	3	0	0.413214	0.894966	1.11494	0.933648	hsa_circ_0019610	http://www.circbase.org/cgi-bin/singlerecord.cgi?id=hsa_circ_0019610
hsa_circ:chr10:103558599-103560157	MGEA5	0	0	2	0	0	0	0.413214	0	-Inf	0.717288	hsa_circ_0019611	http://www.circbase.org/cgi-bin/singlerecord.cgi?id=hsa_circ_0019611
hsa_circ:chr10:103558599-103567658	MGEA5	7	0	5	3	4	0	2.61947	2.42872	-0.109082	0.922228	hsa_circ_0019612	http://www.circbase.org/cgi-bin/singlerecord.cgi?id=hsa_circ_0019612
hsa_circ:chr10:103558599-103570071	MGEA5	0	0	3	0	2	0	0.619821	0.596644	-0.0549815	1	NA	NA
hsa_circ:chr10:103563492-103563776	MGEA5	0	0	0	0	3	0	0	0.894966	Inf	0.646689	NA	NA
hsa_circ:chr10:103565802-103567658	MGEA5	0	0	3	3	4	3	0.619821	3.60449	2.53987	0.328689	hsa_circ_0019617	http://www.circbase.org/cgi-bin/singlerecord.cgi?id=hsa_circ_0019617
hsa_circ:chr10:103565802-103570071	MGEA5	0	0	5	0	0	0	1.03304	0	-Inf	0.621674	NA	NA
hsa_circ:chr10:103649169-103717489	C10orf76	4	0	0	0	5	0	0.906535	1.49161	0.718436	0.870619	hsa_circ_0007564	http://www.circbase.org/cgi-bin/singlerecord.cgi?id=hsa_circ_0007564
hsa_circ:chr10:103699620-103717489	C10orf76	9	0	13	0	0	0	4.7256	0	-Inf	0.0283758	hsa_circ_0004117	http://www.circbase.org/cgi-bin/singlerecord.cgi?id=hsa_circ_0004117
hsa_circ:chr10:103783234-103785005	C10orf76	12	0	0	0	2	4	2.71961	2.16434	-0.32947	0.848535	NA	NA
hsa_circ:chr10:103783234-103789502	C10orf76	5	0	5	0	6	2	2.1662	2.57378	0.24872	1	hsa_circ_0019656	http://www.circbase.org/cgi-bin/singlerecord.cgi?id=hsa_circ_0019656
hsa_circ:chr10:103783234-103799882	C10orf76	0	0	0	0	3	0	0	0.894966	Inf	0.646689	hsa_circ_0019658	http://www.circbase.org/cgi-bin/singlerecord.cgi?id=hsa_circ_0019658
hsa_circ:chr10:103789395-103799882	C10orf76	0	0	3	0	0	0	0.619821	0	-Inf	0.687401	NA	NA
hsa_circ:chr10:103916776-103917971	NOLC1	0	0	12	11	8	0	2.47929	6.91648	1.48011	0.528901	hsa_circ_0000257	http://www.circbase.org/cgi-bin/singlerecord.cgi?id=hsa_circ_0000257
hsa_circ:chr10:104117796-104121669	GBF1	0	0	0	0	3	0	0	0.894966	Inf	0.646689	NA	NA
hsa_circ:chr10:104120779-104121669	GBF1	2	0	0	0	0	0	0.453268	0	-Inf	0.744945	hsa_circ_0019708	http://www.circbase.org/cgi-bin/singlerecord.cgi?id=hsa_circ_0019708
hsa_circ:chr10:104120779-104123555	GBF1	0	0	2	0	0	0	0.413214	0	-Inf	0.717288	hsa_circ_0019709	http://www.circbase.org/cgi-bin/singlerecord.cgi?id=hsa_circ_0019709
hsa_circ:chr10:104122232-104123555	GBF1	3	0	0	5	4	0	0.679902	3.25234	2.25808	0.39544	NA	NA
hsa_circ:chr10:104122232-104125356	GBF1	0	0	2	0	0	0	0.413214	0	-Inf	0.717288	hsa_circ_0007876	http://www.circbase.org/cgi-bin/singlerecord.cgi?id=hsa_circ_0007876
hsa_circ:chr10:104135116-104136885	GBF1	3	0	0	0	0	0	0.679902	0	-Inf	0.702668	hsa_circ_0008900	http://www.circbase.org/cgi-bin/singlerecord.cgi?id=hsa_circ_0008900
hsa_circ:chr10:104632205-104632990	AS3MT,BORCS7-ASMT	5	5	7	0	2	0	5.25356	0.596644	-3.13835	0.143723	NA	NA
hsa_circ:chr10:104632205-104634418	AS3MT,BORCS7-ASMT	15	7	13	0	0	0	9.82919	0	-Inf	0.000724597	hsa_circ_0019773	http://www.circbase.org/cgi-bin/singlerecord.cgi?id=hsa_circ_0019773
hsa_circ:chr10:104636711-104650435	AS3MT,BORCS7-ASMT	0	0	5	0	0	0	1.03304	0	-Inf	0.621674	NA	NA
hsa_circ:chr10:104638136-104638748	AS3MT,BORCS7-ASMT	0	0	2	0	0	0	0.413214	0	-Inf	0.717288	NA	NA
hsa_circ:chr10:104853729-104854212	NT5C2	0	0	0	0	0	2	0	0.783848	Inf	0.754629	NA	NA
hsa_circ:chr10:105106995-105108756	PCGF6	0	0	5	0	0	0	1.03304	0	-Inf	0.621674	hsa_circ_0005052	http://www.circbase.org/cgi-bin/singlerecord.cgi?id=hsa_circ_0005052
hsa_circ:chr10:105197772-105198565	PDCD11	0	22	42	15	23	27	20.4437	23.6205	0.208383	0.636405	hsa_circ_0000258	http://www.circbase.org/cgi-bin/singlerecord.cgi?id=hsa_circ_0000258
hsa_circ:chr10:105199503-105200607	PDCD11	3	2	15	5	7	10	4.84866	8.06655	0.734364	0.61359	hsa_circ_0003366	http://www.circbase.org/cgi-bin/singlerecord.cgi?id=hsa_circ_0003366
hsa_circ:chr10:105750433-105752891	SLK	0	0	0	2	0	0	0	0.82362	Inf	0.762968	hsa_circ_0005321	http://www.circbase.org/cgi-bin/singlerecord.cgi?id=hsa_circ_0005321
hsa_circ:chr10:105767935-105770666	SLK	3	0	0	3	0	0	0.679902	1.23543	0.861615	1	NA	NA
hsa_circ:chr10:105767935-105778666	SLK	31	8	29	0	28	16	17.2959	14.6238	-0.242109	0.835182	hsa_circ_0000259	http://www.circbase.org/cgi-bin/singlerecord.cgi?id=hsa_circ_0000259
hsa_circ:chr10:105767935-105781491	SLK	0	2	0	0	0	0	1.06966	0	-Inf	0.792224	NA	NA
hsa_circ:chr10:105777918-105778666	SLK	6	2	6	0	5	0	3.6691	1.49161	-1.29856	0.588326	hsa_circ_0019884	http://www.circbase.org/cgi-bin/singlerecord.cgi?id=hsa_circ_0019884
hsa_circ:chr10:105900600-105924058	CFAP43	2	0	0	0	0	0	0.453268	0	-Inf	0.744945	NA	NA
hsa_circ:chr10:106019334-106022835	GSTO1	0	0	0	0	5	2	0	2.27546	Inf	0.245207	hsa_circ_0009067	http://www.circbase.org/cgi-bin/singlerecord.cgi?id=hsa_circ_0009067
hsa_circ:chr10:106037652-106039229	GSTO2	0	0	4	0	0	0	0.826428	0	-Inf	0.666287	hsa_circ_0019975	http://www.circbase.org/cgi-bin/singlerecord.cgi?id=hsa_circ_0019975
hsa_circ:chr10:108458972-108469099	SORCS1	0	0	4	0	0	0	0.826428	0	-Inf	0.666287	hsa_circ_0019985	http://www.circbase.org/cgi-bin/singlerecord.cgi?id=hsa_circ_0019985
hsa_circ:chr10:111667449-111674857	XPNPEP1	0	0	6	0	0	0	1.23964	0	-Inf	0.561365	hsa_circ_0020001	http://www.circbase.org/cgi-bin/singlerecord.cgi?id=hsa_circ_0020001
hsa_circ:chr10:1118056-1142186	WDR37	5	2	4	0	9	0	3.02925	2.6849	-0.174094	1	hsa_circ_0000205	http://www.circbase.org/cgi-bin/singlerecord.cgi?id=hsa_circ_0000205
hsa_circ:chr10:111860383-111879322	ADD3	0	0	2	0	0	0	0.413214	0	-Inf	0.717288	hsa_circ_0020006	http://www.circbase.org/cgi-bin/singlerecord.cgi?id=hsa_circ_0020006
hsa_circ:chr10:111860383-111890244	ADD3	0	0	2	3	0	0	0.413214	1.23543	1.58005	0.939129	NA	NA
hsa_circ:chr10:111878345-111886261	ADD3	0	0	0	0	0	3	0	1.17577	Inf	0.64982	NA	NA
hsa_circ:chr10:111883775-111886261	ADD3	0	0	0	0	4	0	0	1.19329	Inf	0.564216	NA	NA
hsa_circ:chr10:111883775-111890244	ADD3	13	6	19	7	8	0	10.0807	5.26925	-0.935933	0.348616	hsa_circ_0003357	http://www.circbase.org/cgi-bin/singlerecord.cgi?id=hsa_circ_0003357
hsa_circ:chr10:111883775-111892158	ADD3	0	0	6	0	5	0	1.23964	1.49161	0.266947	1	NA	NA
hsa_circ:chr10:112352831-112358048	SMC3	3	0	0	0	0	0	0.679902	0	-Inf	0.702668	hsa_circ_0020022	http://www.circbase.org/cgi-bin/singlerecord.cgi?id=hsa_circ_0020022
hsa_circ:chr10:112356156-112358048	SMC3	50	15	59	22	52	21	31.5439	32.803	0.0564643	0.946122	hsa_circ_0000260	http://www.circbase.org/cgi-bin/singlerecord.cgi?id=hsa_circ_0000260
hsa_circ:chr10:1125951-1126416	WDR37	14	0	0	0	0	0	3.17287	0	-Inf	0.326475	hsa_circ_0004277	http://www.circbase.org/cgi-bin/singlerecord.cgi?id=hsa_circ_0004277
hsa_circ:chr10:112635724-112642855	PDCD4	6	0	0	0	2	0	1.3598	0.596644	-1.18846	0.830861	NA	NA
hsa_circ:chr10:112635724-112650428	PDCD4	3	5	0	0	0	0	3.35404	0	-Inf	0.223998	NA	NA
hsa_circ:chr10:112635724-112653956	PDCD4	0	0	3	0	0	0	0.619821	0	-Inf	0.687401	NA	NA
hsa_circ:chr10:112640991-112647644	PDCD4	24	9	19	3	0	3	14.1782	2.4112	-2.55585	0.00781002	NA	NA
hsa_circ:chr10:112640991-112650428	PDCD4	47	23	46	3	5	13	32.4568	7.82205	-2.0529	0.00412431	NA	NA
hsa_circ:chr10:112641033-112650428	PDCD4	0	4	0	0	0	0	2.13931	0	-Inf	0.536112	NA	NA
hsa_circ:chr10:112645011-112647644	PDCD4	6	0	2	0	0	0	1.77302	0	-Inf	0.399303	NA	NA
hsa_circ:chr10:112645011-112650428	PDCD4	37	13	42	4	9	9	24.0157	7.85946	-1.61148	0.0294955	hsa_circ_0020024	http://www.circbase.org/cgi-bin/singlerecord.cgi?id=hsa_circ_0020024
hsa_circ:chr10:112711366-112724819	SHOC2	2	0	6	0	0	0	1.69291	0	-Inf	0.416679	NA	NA
hsa_circ:chr10:112711366-112745523	SHOC2	0	0	2	0	0	0	0.413214	0	-Inf	0.717288	NA	NA
hsa_circ:chr10:112723883-112724819	SHOC2	4	0	0	0	3	0	0.906535	0.894966	-0.0185301	1	hsa_circ_0000261	http://www.circbase.org/cgi-bin/singlerecord.cgi?id=hsa_circ_0000261
hsa_circ:chr10:112723883-112745523	SHOC2	57	0	75	28	26	30	28.4137	31.0448	0.127766	0.821629	hsa_circ_0020028	http://www.circbase.org/cgi-bin/singlerecord.cgi?id=hsa_circ_0020028
hsa_circ:chr10:1130343-1142186	WDR37	5	0	0	0	2	0	1.13317	0.596644	-0.925421	0.90723	hsa_circ_0000206	http://www.circbase.org/cgi-bin/singlerecord.cgi?id=hsa_circ_0000206
hsa_circ:chr10:1130343-1151207	WDR37	0	0	0	2	2	4	0	2.98796	Inf	0.152202	hsa_circ_0007796	http://www.circbase.org/cgi-bin/singlerecord.cgi?id=hsa_circ_0007796
hsa_circ:chr10:114286846-114298089	VTI1A	0	0	0	0	0	3	0	1.17577	Inf	0.64982	hsa_circ_0002533	http://www.circbase.org/cgi-bin/singlerecord.cgi?id=hsa_circ_0002533
hsa_circ:chr10:114799784-114849299	TCF7L2	0	0	0	2	0	4	0	2.39132	Inf	0.271299	hsa_circ_0020050	http://www.circbase.org/cgi-bin/singlerecord.cgi?id=hsa_circ_0020050
hsa_circ:chr10:11523769-11527910	USP6NL	0	0	3	4	0	0	0.619821	1.64724	1.41013	0.906303	hsa_circ_0017683	http://www.circbase.org/cgi-bin/singlerecord.cgi?id=hsa_circ_0017683
hsa_circ:chr10:115636280-115644139	NHLRC2	9	6	7	2	7	7	6.69492	5.65534	-0.243452	1	NA	NA
hsa_circ:chr10:115636280-115664795	NHLRC2	0	0	2	0	0	0	0.413214	0	-Inf	0.717288	NA	NA
hsa_circ:chr10:115657869-115664795	NHLRC2	0	0	3	0	0	0	0.619821	0	-Inf	0.687401	NA	NA
hsa_circ:chr10:116091562-116100490	AFAP1L2	0	0	4	0	0	0	0.826428	0	-Inf	0.666287	NA	NA
hsa_circ:chr10:116304764-116307535	ABLIM1	0	0	4	0	0	0	0.826428	0	-Inf	0.666287	hsa_circ_0020073	http://www.circbase.org/cgi-bin/singlerecord.cgi?id=hsa_circ_0020073
hsa_circ:chr10:116331056-116361720	ABLIM1	0	0	2	0	0	0	0.413214	0	-Inf	0.717288	hsa_circ_0020075	http://www.circbase.org/cgi-bin/singlerecord.cgi?id=hsa_circ_0020075
hsa_circ:chr10:116590611-116596005	FAM160B1	3	0	0	0	0	0	0.679902	0	-Inf	0.702668	hsa_circ_0020078	http://www.circbase.org/cgi-bin/singlerecord.cgi?id=hsa_circ_0020078
hsa_circ:chr10:116590611-116608496	FAM160B1	0	0	4	6	0	0	0.826428	2.47086	1.58005	0.817746	hsa_circ_0020080	http://www.circbase.org/cgi-bin/singlerecord.cgi?id=hsa_circ_0020080
hsa_circ:chr10:116603500-116608496	FAM160B1	3	5	3	0	0	3	3.97386	1.17577	-1.75693	0.445971	hsa_circ_0006610	http://www.circbase.org/cgi-bin/singlerecord.cgi?id=hsa_circ_0006610
hsa_circ:chr10:116605126-116608496	FAM160B1	0	3	0	0	0	0	1.60448	0	-Inf	0.626747	hsa_circ_0020086	http://www.circbase.org/cgi-bin/singlerecord.cgi?id=hsa_circ_0020086
hsa_circ:chr10:116730127-116734144	TRUB1	0	0	17	11	0	0	3.51232	4.52991	0.367057	0.960729	hsa_circ_0020092	http://www.circbase.org/cgi-bin/singlerecord.cgi?id=hsa_circ_0020092
hsa_circ:chr10:116879949-116889297	ATRNL1	12	11	0	0	4	9	8.60271	4.72061	-0.865819	0.764829	hsa_circ_0020093	http://www.circbase.org/cgi-bin/singlerecord.cgi?id=hsa_circ_0020093
hsa_circ:chr10:116879949-116925405	ATRNL1	0	4	7	0	0	0	3.58556	0	-Inf	0.12204	hsa_circ_0020094	http://www.circbase.org/cgi-bin/singlerecord.cgi?id=hsa_circ_0020094
hsa_circ:chr10:116879949-116931050	ATRNL1	0	0	10	0	0	4	2.06607	1.5677	-0.398243	0.788992	NA	NA
hsa_circ:chr10:1170158-1170964	WDR37	0	0	2	0	0	0	0.413214	0	-Inf	0.717288	hsa_circ_0017469	http://www.circbase.org/cgi-bin/singlerecord.cgi?id=hsa_circ_0017469
hsa_circ:chr10:117221451-117228839	ATRNL1	6	2	5	0	0	2	3.46249	0.783848	-2.14317	0.312314	NA	NA
hsa_circ:chr10:117849252-117856275	GFRA1	0	3	0	0	0	0	1.60448	0	-Inf	0.626747	hsa_circ_0005239	http://www.circbase.org/cgi-bin/singlerecord.cgi?id=hsa_circ_0005239
hsa_circ:chr10:118307872-118310744	PNLIP	0	10	0	0	0	0	5.34828	0	-Inf	0.35442	NA	NA
hsa_circ:chr10:118307872-118315630	PNLIP	4	7	5	0	0	0	5.68336	0	-Inf	0.0299278	NA	NA
hsa_circ:chr10:118310610-118315630	PNLIP	2	4	4	0	0	3	3.41901	1.17577	-1.53997	0.52898	NA	NA
hsa_circ:chr10:118313239-118315630	PNLIP	0	2	2	0	0	0	1.48287	0	-Inf	0.58029	NA	NA
hsa_circ:chr10:118318666-118321148	PNLIP	0	3	0	0	0	0	1.60448	0	-Inf	0.626747	NA	NA
hsa_circ:chr10:118350642-118352053	PNLIPRP1	3	0	0	0	0	0	0.679902	0	-Inf	0.702668	NA	NA
hsa_circ:chr10:118355726-118365065	PNLIPRP1	0	3	0	0	0	0	1.60448	0	-Inf	0.626747	NA	NA
hsa_circ:chr10:118359559-118360713	PNLIPRP1	6	3	3	0	0	0	3.58411	0	-Inf	0.112167	NA	NA
hsa_circ:chr10:118360584-118365065	PNLIPRP1	4	0	0	0	0	0	0.906535	0	-Inf	0.665021	NA	NA
hsa_circ:chr10:118385457-118387385	PNLIPRP2	141	124	174	3	12	79	134.224	35.7773	-1.90752	0.020529	NA	NA
hsa_circ:chr10:118385457-118390868	PNLIPRP2	26	41	53	0	2	15	38.7706	6.47551	-2.5819	0.027358	NA	NA
hsa_circ:chr10:11893996-11894214	PROSER2	0	3	6	0	6	0	2.84413	1.78993	-0.66808	1	NA	NA
hsa_circ:chr10:119078383-119100613	PDZD8	0	0	4	0	0	0	0.826428	0	-Inf	0.666287	NA	NA
hsa_circ:chr10:11971864-11994248	UPF2	4	0	0	0	0	2	0.906535	0.783848	-0.209789	0.973392	NA	NA
hsa_circ:chr10:11978544-11994248	UPF2	0	0	2	0	0	0	0.413214	0	-Inf	0.717288	hsa_circ_0017705	http://www.circbase.org/cgi-bin/singlerecord.cgi?id=hsa_circ_0017705
hsa_circ:chr10:11990368-11994248	UPF2	2	0	0	0	3	0	0.453268	0.894966	0.98147	0.934608	NA	NA
hsa_circ:chr10:11990368-12046726	UPF2	0	0	2	0	0	0	0.413214	0	-Inf	0.717288	NA	NA
hsa_circ:chr10:11997231-12006124	UPF2	0	0	6	0	0	0	1.23964	0	-Inf	0.561365	hsa_circ_0017709	http://www.circbase.org/cgi-bin/singlerecord.cgi?id=hsa_circ_0017709
hsa_circ:chr10:12021056-12056183	UPF2	8	4	4	0	4	2	4.77881	1.97714	-1.27324	0.52635	hsa_circ_0017713	http://www.circbase.org/cgi-bin/singlerecord.cgi?id=hsa_circ_0017713
hsa_circ:chr10:12039671-12046726	UPF2	2	0	0	2	0	3	0.453268	1.99939	2.14113	0.671738	hsa_circ_0007448	http://www.circbase.org/cgi-bin/singlerecord.cgi?id=hsa_circ_0007448
hsa_circ:chr10:12039671-12056183	UPF2	25	0	15	5	14	6	8.76495	8.5871	-0.0295748	0.864159	hsa_circ_0000213	http://www.circbase.org/cgi-bin/singlerecord.cgi?id=hsa_circ_0000213
hsa_circ:chr10:120450777-120454742	CACUL1	4	0	0	0	3	0	0.906535	0.894966	-0.0185301	1	hsa_circ_0020131	http://www.circbase.org/cgi-bin/singlerecord.cgi?id=hsa_circ_0020131
hsa_circ:chr10:120450777-120467099	CACUL1	0	0	0	0	2	0	0	0.596644	Inf	0.669138	NA	NA
hsa_circ:chr10:120460818-120489922	CACUL1	4	2	0	0	0	0	1.97619	0	-Inf	0.406429	hsa_circ_0002028	http://www.circbase.org/cgi-bin/singlerecord.cgi?id=hsa_circ_0002028
hsa_circ:chr10:120467004-120489922	CACUL1	0	0	0	0	0	2	0	0.783848	Inf	0.754629	NA	NA
hsa_circ:chr10:120488807-120489922	CACUL1	12	0	9	0	0	6	4.57907	2.35155	-0.961446	0.435729	hsa_circ_0020134	http://www.circbase.org/cgi-bin/singlerecord.cgi?id=hsa_circ_0020134
hsa_circ:chr10:12070744-12071523	UPF2	3	0	0	0	0	0	0.679902	0	-Inf	0.702668	NA	NA
hsa_circ:chr10:120797750-120802284	EIF3A	0	0	0	0	2	0	0	0.596644	Inf	0.669138	NA	NA
hsa_circ:chr10:120801506-120803654	EIF3A	0	0	0	0	2	0	0	0.596644	Inf	0.669138	NA	NA
hsa_circ:chr10:120810711-120818909	EIF3A	0	0	0	0	0	2	0	0.783848	Inf	0.754629	NA	NA
hsa_circ:chr10:120816252-120820840	EIF3A	0	0	0	0	3	0	0	0.894966	Inf	0.646689	NA	NA
hsa_circ:chr10:120828958-120830597	EIF3A	0	0	5	0	0	0	1.03304	0	-Inf	0.621674	hsa_circ_0020151	http://www.circbase.org/cgi-bin/singlerecord.cgi?id=hsa_circ_0020151
hsa_circ:chr10:120832402-120833449	EIF3A	4	0	2	0	0	0	1.31975	0	-Inf	0.543767	hsa_circ_0004350	http://www.circbase.org/cgi-bin/singlerecord.cgi?id=hsa_circ_0004350
hsa_circ:chr10:120832953-120833449	EIF3A	4	0	0	0	3	0	0.906535	0.894966	-0.0185301	1	NA	NA
hsa_circ:chr10:120867460-120877179	FAM45A	0	0	0	2	0	0	0	0.82362	Inf	0.762968	hsa_circ_0007412	http://www.circbase.org/cgi-bin/singlerecord.cgi?id=hsa_circ_0007412
hsa_circ:chr10:120920427-120920593	SFXN4	0	0	0	4	0	0	0	1.64724	Inf	0.497382	NA	NA
hsa_circ:chr10:12123471-12126750	DHTKD1	5	3	5	3	0	4	3.77069	2.80313	-0.427791	0.790644	hsa_circ_0017724	http://www.circbase.org/cgi-bin/singlerecord.cgi?id=hsa_circ_0017724
hsa_circ:chr10:12123471-12129728	DHTKD1	0	4	6	0	0	0	3.37895	0	-Inf	0.148346	hsa_circ_0004676	http://www.circbase.org/cgi-bin/singlerecord.cgi?id=hsa_circ_0004676
hsa_circ:chr10:12123471-12133683	DHTKD1	8	13	5	9	8	4	9.79886	7.66056	-0.355164	1	hsa_circ_0003074	http://www.circbase.org/cgi-bin/singlerecord.cgi?id=hsa_circ_0003074
hsa_circ:chr10:12123471-12136270	DHTKD1	16	0	7	3	4	0	5.07239	2.42872	-1.06247	0.431326	hsa_circ_0004630	http://www.circbase.org/cgi-bin/singlerecord.cgi?id=hsa_circ_0004630
hsa_circ:chr10:12123471-12143180	DHTKD1	6	5	5	0	3	4	5.06698	2.46266	-1.04091	0.598671	hsa_circ_0017728	http://www.circbase.org/cgi-bin/singlerecord.cgi?id=hsa_circ_0017728
hsa_circ:chr10:12123471-12155063	DHTKD1	11	0	3	2	5	2	3.11279	3.09908	-0.00637079	0.97346	hsa_circ_0017731	http://www.circbase.org/cgi-bin/singlerecord.cgi?id=hsa_circ_0017731
hsa_circ:chr10:12123471-12159754	DHTKD1	0	3	0	0	0	0	1.60448	0	-Inf	0.626747	NA	NA
hsa_circ:chr10:12123471-12162266	DHTKD1	20	12	10	8	10	4	13.0167	7.8454	-0.730443	0.536987	hsa_circ_0007813	http://www.circbase.org/cgi-bin/singlerecord.cgi?id=hsa_circ_0007813
hsa_circ:chr10:12126539-12136270	DHTKD1	0	4	0	0	0	0	2.13931	0	-Inf	0.536112	NA	NA
hsa_circ:chr10:121275021-121286936	RGS10	8	0	0	6	8	3	1.81307	6.03321	1.73449	0.274117	hsa_circ_0005516	http://www.circbase.org/cgi-bin/singlerecord.cgi?id=hsa_circ_0005516
hsa_circ:chr10:12129534-12162266	DHTKD1	0	0	2	0	0	0	0.413214	0	-Inf	0.717288	hsa_circ_0017735	http://www.circbase.org/cgi-bin/singlerecord.cgi?id=hsa_circ_0017735
hsa_circ:chr10:12133512-12136270	DHTKD1	0	0	0	0	2	0	0	0.596644	Inf	0.669138	NA	NA
hsa_circ:chr10:121338238-121347760	TIAL1	8	0	4	0	2	0	2.6395	0.596644	-2.14532	0.444385	hsa_circ_0020181	http://www.circbase.org/cgi-bin/singlerecord.cgi?id=hsa_circ_0020181
hsa_circ:chr10:12136072-12162266	DHTKD1	7	0	0	0	3	0	1.58644	0.894966	-0.825885	0.870119	hsa_circ_0008826	http://www.circbase.org/cgi-bin/singlerecord.cgi?id=hsa_circ_0008826
hsa_circ:chr10:121556227-121563809	INPP5F	0	0	4	0	0	0	0.826428	0	-Inf	0.666287	NA	NA
hsa_circ:chr10:12159672-12162266	DHTKD1	8	0	0	0	0	0	1.81307	0	-Inf	0.40994	NA	NA
hsa_circ:chr10:121598047-121602107	MCMBP	3	0	0	0	0	0	0.679902	0	-Inf	0.702668	hsa_circ_0020190	http://www.circbase.org/cgi-bin/singlerecord.cgi?id=hsa_circ_0020190
hsa_circ:chr10:12160748-12162266	DHTKD1	0	0	0	6	15	0	0	6.94569	Inf	0.020583	hsa_circ_0000214	http://www.circbase.org/cgi-bin/singlerecord.cgi?id=hsa_circ_0000214
hsa_circ:chr10:121657939-121668642	SEC23IP	2	0	0	0	0	0	0.453268	0	-Inf	0.744945	NA	NA
hsa_circ:chr10:121668553-121678023	SEC23IP	0	0	3	0	0	0	0.619821	0	-Inf	0.687401	hsa_circ_0002298	http://www.circbase.org/cgi-bin/singlerecord.cgi?id=hsa_circ_0002298
hsa_circ:chr10:121685548-121693299	SEC23IP	6	0	6	0	4	0	2.59945	1.19329	-1.12326	0.656749	hsa_circ_0020203	http://www.circbase.org/cgi-bin/singlerecord.cgi?id=hsa_circ_0020203
hsa_circ:chr10:121689119-121693299	SEC23IP	0	0	0	2	0	0	0	0.82362	Inf	0.762968	NA	NA
hsa_circ:chr10:12257739-12279265	CDC123	0	3	0	0	0	0	1.60448	0	-Inf	0.626747	NA	NA
hsa_circ:chr10:12257739-12280484	CDC123	0	0	0	0	0	5	0	1.95962	Inf	0.435686	NA	NA
hsa_circ:chr10:122618155-122619794	WDR11	0	0	2	0	0	0	0.413214	0	-Inf	0.717288	NA	NA
hsa_circ:chr10:122643292-122649521	WDR11	0	0	0	0	2	0	0	0.596644	Inf	0.669138	NA	NA
hsa_circ:chr10:123246868-123247627	FGFR2	0	0	2	0	0	0	0.413214	0	-Inf	0.717288	hsa_circ_0020234	http://www.circbase.org/cgi-bin/singlerecord.cgi?id=hsa_circ_0020234
hsa_circ:chr10:123256046-123279683	FGFR2	0	0	2	0	0	2	0.413214	0.783848	0.923685	1	NA	NA
hsa_circ:chr10:123298106-123325218	FGFR2	30	4	25	8	7	7	14.1035	8.1262	-0.7954	0.240985	NA	NA
hsa_circ:chr10:123324016-123325218	FGFR2	3	0	3	0	0	5	1.29972	1.95962	0.59237	1	hsa_circ_0020238	http://www.circbase.org/cgi-bin/singlerecord.cgi?id=hsa_circ_0020238
hsa_circ:chr10:123549684-123629553	ATE1	0	0	0	0	0	2	0	0.783848	Inf	0.754629	hsa_circ_0020240	http://www.circbase.org/cgi-bin/singlerecord.cgi?id=hsa_circ_0020240
hsa_circ:chr10:123658356-123662135	ATE1	0	0	0	0	0	4	0	1.5677	Inf	0.509733	hsa_circ_0020250	http://www.circbase.org/cgi-bin/singlerecord.cgi?id=hsa_circ_0020250
hsa_circ:chr10:123658356-123673408	ATE1	0	0	3	0	0	4	0.619821	1.5677	1.33872	0.90553	hsa_circ_0020252	http://www.circbase.org/cgi-bin/singlerecord.cgi?id=hsa_circ_0020252
hsa_circ:chr10:123661906-123670666	ATE1	0	2	0	0	0	0	1.06966	0	-Inf	0.792224	NA	NA
hsa_circ:chr10:123661906-123681926	ATE1	3	0	0	0	0	0	0.679902	0	-Inf	0.702668	NA	NA
hsa_circ:chr10:123670421-123683844	ATE1	0	0	0	0	0	5	0	1.95962	Inf	0.435686	hsa_circ_0003419	http://www.circbase.org/cgi-bin/singlerecord.cgi?id=hsa_circ_0003419
hsa_circ:chr10:123718839-123721032	NSMCE4A	0	0	4	0	0	0	0.826428	0	-Inf	0.666287	hsa_circ_0020256	http://www.circbase.org/cgi-bin/singlerecord.cgi?id=hsa_circ_0020256
hsa_circ:chr10:124172436-124177484	PLEKHA1	4	0	0	0	2	0	0.906535	0.596644	-0.603493	0.985021	NA	NA
hsa_circ:chr10:124711470-124712548	C10orf88	3	0	0	0	0	0	0.679902	0	-Inf	0.702668	NA	NA
hsa_circ:chr10:125798031-125806240	CHST15	6	0	5	3	9	3	2.39284	5.0961	1.09067	0.533704	hsa_circ_0000264	http://www.circbase.org/cgi-bin/singlerecord.cgi?id=hsa_circ_0000264
hsa_circ:chr10:126097111-126097534	OAT	2	0	0	0	3	3	0.453268	2.07074	2.19171	0.574793	hsa_circ_0002676	http://www.circbase.org/cgi-bin/singlerecord.cgi?id=hsa_circ_0002676
hsa_circ:chr10:126097111-126100769	OAT	4	6	19	2	7	4	8.04104	4.47957	-0.844021	0.501124	hsa_circ_0008898	http://www.circbase.org/cgi-bin/singlerecord.cgi?id=hsa_circ_0008898
hsa_circ:chr10:126176991-126186697	LHPP	4	0	2	0	4	2	1.31975	1.97714	0.583148	0.92555	hsa_circ_0003766	http://www.circbase.org/cgi-bin/singlerecord.cgi?id=hsa_circ_0003766
hsa_circ:chr10:126370176-126370948	FAM53B	17	4	15	8	14	13	9.09119	12.566	0.466984	0.666787	hsa_circ_0000267	http://www.circbase.org/cgi-bin/singlerecord.cgi?id=hsa_circ_0000267
hsa_circ:chr10:126370176-126384781	FAM53B	0	0	0	6	5	0	0	3.96247	Inf	0.0588983	hsa_circ_0003570	http://www.circbase.org/cgi-bin/singlerecord.cgi?id=hsa_circ_0003570
hsa_circ:chr10:126370176-126395456	FAM53B	2	0	0	0	0	0	0.453268	0	-Inf	0.744945	hsa_circ_0002282	http://www.circbase.org/cgi-bin/singlerecord.cgi?id=hsa_circ_0002282
hsa_circ:chr10:126384727-126395456	FAM53B	0	0	2	2	4	0	0.413214	2.01691	2.28718	0.581313	hsa_circ_0008456	http://www.circbase.org/cgi-bin/singlerecord.cgi?id=hsa_circ_0008456
hsa_circ:chr10:126395205-126395456	FAM53B	5	0	5	3	6	0	2.1662	3.02536	0.481938	0.922123	hsa_circ_0005734	http://www.circbase.org/cgi-bin/singlerecord.cgi?id=hsa_circ_0005734
hsa_circ:chr10:126463244-126478907	METTL10	9	0	3	0	0	0	2.65953	0	-Inf	0.190174	hsa_circ_0008969	http://www.circbase.org/cgi-bin/singlerecord.cgi?id=hsa_circ_0008969
hsa_circ:chr10:126662214-126662967	ZRANB1	8	0	12	3	4	4	4.29236	3.99641	-0.103064	0.801605	hsa_circ_0020340	http://www.circbase.org/cgi-bin/singlerecord.cgi?id=hsa_circ_0020340
hsa_circ:chr10:126727566-126799662	CTBP2	17	7	10	11	12	15	9.66264	13.9886	0.533766	0.508694	hsa_circ_0005418	http://www.circbase.org/cgi-bin/singlerecord.cgi?id=hsa_circ_0005418
hsa_circ:chr10:126727566-126822181	CTBP2	2	0	0	0	3	0	0.453268	0.894966	0.98147	0.934608	NA	NA
hsa_circ:chr10:127500783-127505094	UROS	0	0	0	0	2	0	0	0.596644	Inf	0.669138	hsa_circ_0008369	http://www.circbase.org/cgi-bin/singlerecord.cgi?id=hsa_circ_0008369
hsa_circ:chr10:128768966-128785881	DOCK1	2	0	0	0	0	0	0.453268	0	-Inf	0.744945	hsa_circ_0020381	http://www.circbase.org/cgi-bin/singlerecord.cgi?id=hsa_circ_0020381
hsa_circ:chr10:128768966-128788867	DOCK1	23	3	30	9	20	7	13.0153	12.4162	-0.0679822	0.847146	hsa_circ_0007142	http://www.circbase.org/cgi-bin/singlerecord.cgi?id=hsa_circ_0007142
hsa_circ:chr10:128768966-128798571	DOCK1,ENSG00000223528.3	33	10	38	11	15	15	20.6783	14.8836	-0.474391	0.443921	hsa_circ_0002669	http://www.circbase.org/cgi-bin/singlerecord.cgi?id=hsa_circ_0002669
hsa_circ:chr10:128768966-128807068	DOCK1	0	0	0	0	0	2	0	0.783848	Inf	0.754629	hsa_circ_0004102	http://www.circbase.org/cgi-bin/singlerecord.cgi?id=hsa_circ_0004102
hsa_circ:chr10:128768966-128824688	DOCK1,ENSG00000223528.3,ENSG00000232935.2	0	3	0	0	0	0	1.60448	0	-Inf	0.626747	hsa_circ_0020388	http://www.circbase.org/cgi-bin/singlerecord.cgi?id=hsa_circ_0020388
hsa_circ:chr10:128768966-128841428	DOCK1	0	10	0	0	0	0	5.34828	0	-Inf	0.35442	hsa_circ_0020392	http://www.circbase.org/cgi-bin/singlerecord.cgi?id=hsa_circ_0020392
hsa_circ:chr10:128768966-128860040	DOCK1	7	3	8	0	0	2	4.84378	0.783848	-2.62749	0.141869	hsa_circ_0020394	http://www.circbase.org/cgi-bin/singlerecord.cgi?id=hsa_circ_0020394
hsa_circ:chr10:128768966-128908618	DOCK1	0	0	3	0	0	0	0.619821	0	-Inf	0.687401	hsa_circ_0020396	http://www.circbase.org/cgi-bin/singlerecord.cgi?id=hsa_circ_0020396
hsa_circ:chr10:128768966-128926028	DOCK1	30	0	0	0	0	0	6.79902	0	-Inf	0.235548	hsa_circ_0020397	http://www.circbase.org/cgi-bin/singlerecord.cgi?id=hsa_circ_0020397
hsa_circ:chr10:128795012-128797699	DOCK1	8	0	12	0	6	0	4.29236	1.78993	-1.26186	0.458052	hsa_circ_0020427	http://www.circbase.org/cgi-bin/singlerecord.cgi?id=hsa_circ_0020427
hsa_circ:chr10:128795012-128798571	DOCK1,ENSG00000223528.3	3	0	5	0	4	2	1.71294	1.97714	0.20694	1	hsa_circ_0003970	http://www.circbase.org/cgi-bin/singlerecord.cgi?id=hsa_circ_0003970
hsa_circ:chr10:128806996-128810638	DOCK1	0	6	0	0	0	0	3.20897	0	-Inf	0.446389	hsa_circ_0020433	http://www.circbase.org/cgi-bin/singlerecord.cgi?id=hsa_circ_0020433
hsa_circ:chr10:128806996-128817099	DOCK1	0	0	2	0	0	0	0.413214	0	-Inf	0.717288	hsa_circ_0003499	http://www.circbase.org/cgi-bin/singlerecord.cgi?id=hsa_circ_0003499
hsa_circ:chr10:128829914-128841428	DOCK1	0	0	0	0	0	2	0	0.783848	Inf	0.754629	hsa_circ_0004769	http://www.circbase.org/cgi-bin/singlerecord.cgi?id=hsa_circ_0004769
hsa_circ:chr10:128840889-128860040	DOCK1	0	0	0	3	2	3	0	3.00785	Inf	0.15093	hsa_circ_0020457	http://www.circbase.org/cgi-bin/singlerecord.cgi?id=hsa_circ_0020457
hsa_circ:chr10:128850945-128860040	DOCK1	0	0	0	0	3	0	0	0.894966	Inf	0.646689	hsa_circ_0020460	http://www.circbase.org/cgi-bin/singlerecord.cgi?id=hsa_circ_0020460
hsa_circ:chr10:13158267-13164487	OPTN	0	0	0	0	3	0	0	0.894966	Inf	0.646689	NA	NA
hsa_circ:chr10:13169745-13175581	OPTN	6	0	0	0	0	0	1.3598	0	-Inf	0.534723	NA	NA
hsa_circ:chr10:131943475-131959261	GLRX3	0	0	2	0	0	0	0.413214	0	-Inf	0.717288	hsa_circ_0020498	http://www.circbase.org/cgi-bin/singlerecord.cgi?id=hsa_circ_0020498
hsa_circ:chr10:131964771-131967754	GLRX3	2	0	0	3	3	2	0.453268	2.91424	2.68469	0.381909	NA	NA
hsa_circ:chr10:131964771-131969900	GLRX3	11	0	13	6	6	0	5.17887	4.26079	-0.281515	0.692396	hsa_circ_0020506	http://www.circbase.org/cgi-bin/singlerecord.cgi?id=hsa_circ_0020506
hsa_circ:chr10:13214376-13214765	MCM10	0	0	0	3	0	0	0	1.23543	Inf	0.644301	hsa_circ_0002109	http://www.circbase.org/cgi-bin/singlerecord.cgi?id=hsa_circ_0002109
hsa_circ:chr10:133106474-133107562	TCERG1L	3	0	4	0	0	0	1.50633	0	-Inf	0.478457	NA	NA
hsa_circ:chr10:133753535-133758963	PPP2R2D	2	0	0	0	0	0	0.453268	0	-Inf	0.744945	NA	NA
hsa_circ:chr10:133753535-133761295	PPP2R2D	0	0	5	0	0	0	1.03304	0	-Inf	0.621674	hsa_circ_0020522	http://www.circbase.org/cgi-bin/singlerecord.cgi?id=hsa_circ_0020522
hsa_circ:chr10:133757472-133758963	PPP2R2D	8	5	5	0	2	0	5.52024	0.596644	-3.20979	0.122131	hsa_circ_0020523	http://www.circbase.org/cgi-bin/singlerecord.cgi?id=hsa_circ_0020523
hsa_circ:chr10:133784142-133787447	BNIP3	0	2	3	0	0	0	1.68948	0	-Inf	0.495948	hsa_circ_0005972	http://www.circbase.org/cgi-bin/singlerecord.cgi?id=hsa_circ_0005972
hsa_circ:chr10:133786538-133787447	BNIP3	5	2	2	0	0	0	2.61604	0	-Inf	0.234158	hsa_circ_0020527	http://www.circbase.org/cgi-bin/singlerecord.cgi?id=hsa_circ_0020527
hsa_circ:chr10:134503896-134523960	INPP5A	3	0	5	3	2	0	1.71294	1.83207	0.0970052	0.998137	hsa_circ_0020545	http://www.circbase.org/cgi-bin/singlerecord.cgi?id=hsa_circ_0020545
hsa_circ:chr10:13701323-13705509	FRMD4A	0	0	13	0	0	0	2.68589	0	-Inf	0.339983	hsa_circ_0004281	http://www.circbase.org/cgi-bin/singlerecord.cgi?id=hsa_circ_0004281
hsa_circ:chr10:13705453-13717044	FRMD4A	0	0	0	0	2	0	0	0.596644	Inf	0.669138	hsa_circ_0004373	http://www.circbase.org/cgi-bin/singlerecord.cgi?id=hsa_circ_0004373
hsa_circ:chr10:14896124-14897942	HSPA14	0	0	0	0	3	0	0	0.894966	Inf	0.646689	NA	NA
hsa_circ:chr10:14909082-14909908	HSPA14	2	0	0	0	0	0	0.453268	0	-Inf	0.744945	NA	NA
hsa_circ:chr10:14938845-14939516	SUV39H2	2	3	4	0	2	0	2.88418	0.596644	-2.27322	0.512386	hsa_circ_0006780	http://www.circbase.org/cgi-bin/singlerecord.cgi?id=hsa_circ_0006780
hsa_circ:chr10:14970015-14977563	DCLRE1C	0	0	3	0	0	0	0.619821	0	-Inf	0.687401	hsa_circ_0017829	http://www.circbase.org/cgi-bin/singlerecord.cgi?id=hsa_circ_0017829
hsa_circ:chr10:14976379-14977563	DCLRE1C	0	0	0	2	0	0	0	0.82362	Inf	0.762968	NA	NA
hsa_circ:chr10:15151701-15177417	NMT2	0	2	0	0	0	0	1.06966	0	-Inf	0.792224	NA	NA
hsa_circ:chr10:15170349-15172311	NMT2	5	0	0	0	0	0	1.13317	0	-Inf	0.607032	NA	NA
hsa_circ:chr10:15170349-15177417	NMT2	2	0	0	0	0	0	0.453268	0	-Inf	0.744945	NA	NA
hsa_circ:chr10:15317854-15326104	FAM171A1	0	0	4	0	0	0	0.826428	0	-Inf	0.666287	NA	NA
hsa_circ:chr10:15858834-15885271	FAM188A	5	0	0	0	0	0	1.13317	0	-Inf	0.607032	hsa_circ_0007671	http://www.circbase.org/cgi-bin/singlerecord.cgi?id=hsa_circ_0007671
hsa_circ:chr10:15858834-15889942	FAM188A	44	11	49	14	35	16	25.9787	22.4774	-0.208857	0.733883	hsa_circ_0000219	http://www.circbase.org/cgi-bin/singlerecord.cgi?id=hsa_circ_0000219
hsa_circ:chr10:15863655-15889942	FAM188A	0	0	5	0	8	0	1.03304	2.38658	1.20805	0.721894	hsa_circ_0000220	http://www.circbase.org/cgi-bin/singlerecord.cgi?id=hsa_circ_0000220
hsa_circ:chr10:15875629-15889942	FAM188A	23	16	26	14	17	0	19.1416	10.8368	-0.820771	0.380143	hsa_circ_0006665	http://www.circbase.org/cgi-bin/singlerecord.cgi?id=hsa_circ_0006665
hsa_circ:chr10:15879203-15889942	FAM188A	2	0	0	0	0	0	0.453268	0	-Inf	0.744945	hsa_circ_0017852	http://www.circbase.org/cgi-bin/singlerecord.cgi?id=hsa_circ_0017852
hsa_circ:chr10:16526336-16528616	PTER	6	2	4	0	7	2	3.25589	2.8721	-0.180943	1	hsa_circ_0017854	http://www.circbase.org/cgi-bin/singlerecord.cgi?id=hsa_circ_0017854
hsa_circ:chr10:16794538-16796988	RSU1	0	0	4	0	3	0	0.826428	0.894966	0.114944	1	hsa_circ_0005767	http://www.circbase.org/cgi-bin/singlerecord.cgi?id=hsa_circ_0005767
hsa_circ:chr10:16794538-16824083	RSU1	4	0	6	0	0	10	2.14618	3.91924	0.868805	0.912801	hsa_circ_0006577	http://www.circbase.org/cgi-bin/singlerecord.cgi?id=hsa_circ_0006577
hsa_circ:chr10:17024483-17061982	CUBN	0	0	0	0	4	0	0	1.19329	Inf	0.564216	NA	NA
hsa_circ:chr10:17199440-17210916	TRDMT1	0	0	2	0	0	3	0.413214	1.17577	1.50865	0.938404	NA	NA
hsa_circ:chr10:17645559-17646046	HACD1	7	0	0	0	0	0	1.58644	0	-Inf	0.459622	hsa_circ_0006751	http://www.circbase.org/cgi-bin/singlerecord.cgi?id=hsa_circ_0006751
hsa_circ:chr10:17730026-17738868	STAM	3	0	0	0	0	0	0.679902	0	-Inf	0.702668	hsa_circ_0000222	http://www.circbase.org/cgi-bin/singlerecord.cgi?id=hsa_circ_0000222
hsa_circ:chr10:17746430-17747740	STAM	38	0	38	21	33	16	16.4632	24.7634	0.58897	0.622489	hsa_circ_0008311	http://www.circbase.org/cgi-bin/singlerecord.cgi?id=hsa_circ_0008311
hsa_circ:chr10:18816517-18825125	CACNB2	0	0	5	0	0	0	1.03304	0	-Inf	0.621674	NA	NA
hsa_circ:chr10:18874878-18905222	NSUN6	2	0	2	0	0	0	0.866482	0	-Inf	0.666298	NA	NA
hsa_circ:chr10:18898774-18905222	NSUN6	10	0	0	0	0	0	2.26634	0	-Inf	0.374806	NA	NA
hsa_circ:chr10:20290704-20335944	PLXDC2	0	0	4	0	0	0	0.826428	0	-Inf	0.666287	NA	NA
hsa_circ:chr10:20290704-20466338	PLXDC2	2	0	0	0	0	0	0.453268	0	-Inf	0.744945	NA	NA
hsa_circ:chr10:20432224-20453496	PLXDC2	2	0	0	0	0	4	0.453268	1.5677	1.79021	0.804171	hsa_circ_0017924	http://www.circbase.org/cgi-bin/singlerecord.cgi?id=hsa_circ_0017924
hsa_circ:chr10:20432224-20466338	PLXDC2	0	0	0	2	3	0	0	1.71859	Inf	0.419738	hsa_circ_0017925	http://www.circbase.org/cgi-bin/singlerecord.cgi?id=hsa_circ_0017925
hsa_circ:chr10:20432224-20534434	PLXDC2	0	0	2	0	0	0	0.413214	0	-Inf	0.717288	NA	NA
hsa_circ:chr10:20436713-20466338	PLXDC2	0	0	4	3	0	0	0.826428	1.23543	0.580051	1	hsa_circ_0000224	http://www.circbase.org/cgi-bin/singlerecord.cgi?id=hsa_circ_0000224
hsa_circ:chr10:20453397-20466338	PLXDC2	0	0	0	0	0	6	0	2.35155	Inf	0.405635	hsa_circ_0017926	http://www.circbase.org/cgi-bin/singlerecord.cgi?id=hsa_circ_0017926
hsa_circ:chr10:20465928-20466338	PLXDC2	0	0	4	0	0	0	0.826428	0	-Inf	0.666287	hsa_circ_0017927	http://www.circbase.org/cgi-bin/singlerecord.cgi?id=hsa_circ_0017927
hsa_circ:chr10:20466257-20534434	PLXDC2	0	0	0	0	0	2	0	0.783848	Inf	0.754629	NA	NA
hsa_circ:chr10:21129668-21158770	NEBL	0	0	0	0	0	2	0	0.783848	Inf	0.754629	NA	NA
hsa_circ:chr10:21970261-21971186	MLLT10	2	0	6	4	5	3	1.69291	4.31462	1.34973	0.546694	NA	NA
hsa_circ:chr10:21970261-22002879	MLLT10	0	0	0	0	7	0	0	2.08825	Inf	0.353136	hsa_circ_0017950	http://www.circbase.org/cgi-bin/singlerecord.cgi?id=hsa_circ_0017950
hsa_circ:chr10:22002701-22016857	MLLT10	6	3	13	4	9	4	5.65018	5.89983	0.0623782	1	hsa_circ_0007084	http://www.circbase.org/cgi-bin/singlerecord.cgi?id=hsa_circ_0007084
hsa_circ:chr10:22002701-22024164	MLLT10	0	4	0	0	0	0	2.13931	0	-Inf	0.536112	NA	NA
hsa_circ:chr10:22171211-22209892	DNAJC1	7	4	0	0	4	6	3.72575	3.54483	-0.071812	0.947929	hsa_circ_0002618	http://www.circbase.org/cgi-bin/singlerecord.cgi?id=hsa_circ_0002618
hsa_circ:chr10:22171211-22218070	DNAJC1	0	0	0	0	2	0	0	0.596644	Inf	0.669138	hsa_circ_0017962	http://www.circbase.org/cgi-bin/singlerecord.cgi?id=hsa_circ_0017962
hsa_circ:chr10:22193451-22209892	DNAJC1	3	0	0	4	4	0	0.679902	2.84053	2.06276	0.479589	hsa_circ_0004306	http://www.circbase.org/cgi-bin/singlerecord.cgi?id=hsa_circ_0004306
hsa_circ:chr10:22193451-22218070	DNAJC1	4	2	5	0	3	0	3.00923	0.894966	-1.74949	0.545294	NA	NA
hsa_circ:chr10:22217435-22218070	DNAJC1	0	0	0	0	0	3	0	1.17577	Inf	0.64982	NA	NA
hsa_circ:chr10:225934-255988	ZMYND11	2	0	0	7	4	0	0.453268	4.07596	3.1687	0.20796	hsa_circ_0017359	http://www.circbase.org/cgi-bin/singlerecord.cgi?id=hsa_circ_0017359
hsa_circ:chr10:225934-267296	ZMYND11	7	0	12	3	0	5	4.06572	3.19505	-0.347673	0.601752	hsa_circ_0008225	http://www.circbase.org/cgi-bin/singlerecord.cgi?id=hsa_circ_0008225
hsa_circ:chr10:225934-295028	ZMYND11	8	0	22	0	4	0	6.35843	1.19329	-2.41373	0.230555	NA	NA
hsa_circ:chr10:22880558-22898646	PIP4K2A	2	0	5	0	4	0	1.4863	1.19329	-0.316786	0.98584	hsa_circ_0003583	http://www.circbase.org/cgi-bin/singlerecord.cgi?id=hsa_circ_0003583
hsa_circ:chr10:24508555-24508838	KIAA1217	0	2	0	0	0	0	1.06966	0	-Inf	0.792224	NA	NA
hsa_circ:chr10:24721924-24727408	KIAA1217	2	0	0	0	0	0	0.453268	0	-Inf	0.744945	NA	NA
hsa_circ:chr10:24783429-24790474	KIAA1217	0	0	0	0	0	2	0	0.783848	Inf	0.754629	NA	NA
hsa_circ:chr10:24783429-24802363	KIAA1217	0	0	0	0	0	2	0	0.783848	Inf	0.754629	hsa_circ_0017974	http://www.circbase.org/cgi-bin/singlerecord.cgi?id=hsa_circ_0017974
hsa_circ:chr10:24783429-24809182	KIAA1217	2	0	0	0	0	0	0.453268	0	-Inf	0.744945	NA	NA
hsa_circ:chr10:24813252-24817048	KIAA1217	0	0	3	0	3	0	0.619821	0.894966	0.529981	1	hsa_circ_0006580	http://www.circbase.org/cgi-bin/singlerecord.cgi?id=hsa_circ_0006580
hsa_circ:chr10:24816865-24825822	KIAA1217	6	4	8	2	4	2	5.15197	2.80076	-0.879308	0.603341	NA	NA
hsa_circ:chr10:24908402-24924032	ARHGAP21	0	0	2	0	0	0	0.413214	0	-Inf	0.717288	NA	NA
hsa_circ:chr10:24918925-24924032	ARHGAP21	0	0	0	4	0	0	0	1.64724	Inf	0.497382	NA	NA
hsa_circ:chr10:25226113-25231365	PRTFDC1	2	0	3	0	2	2	1.07309	1.38049	0.363413	1	hsa_circ_0017995	http://www.circbase.org/cgi-bin/singlerecord.cgi?id=hsa_circ_0017995
hsa_circ:chr10:26355904-26385611	MYO3A	0	0	0	0	2	0	0	0.596644	Inf	0.669138	NA	NA
hsa_circ:chr10:26377132-26385611	MYO3A	0	0	3	0	0	0	0.619821	0	-Inf	0.687401	NA	NA
hsa_circ:chr10:26789748-26792203	APBB1IP	8	0	10	2	6	2	3.87914	3.3974	-0.191306	0.837172	hsa_circ_0006063	http://www.circbase.org/cgi-bin/singlerecord.cgi?id=hsa_circ_0006063
hsa_circ:chr10:26789748-26800835	APBB1IP	2	0	2	0	0	0	0.866482	0	-Inf	0.666298	NA	NA
hsa_circ:chr10:26789748-26802589	APBB1IP	3	0	9	2	8	0	2.53937	3.2102	0.338193	0.954576	NA	NA
hsa_circ:chr10:26792126-26800835	APBB1IP	6	0	0	0	0	0	1.3598	0	-Inf	0.534723	NA	NA
hsa_circ:chr10:26792126-26802589	APBB1IP	0	0	0	0	0	2	0	0.783848	Inf	0.754629	NA	NA
hsa_circ:chr10:26800676-26802589	APBB1IP	5	0	3	0	6	5	1.75299	3.74955	1.0969	0.62034	NA	NA
hsa_circ:chr10:26849034-26849773	APBB1IP	0	0	0	2	0	0	0	0.82362	Inf	0.762968	NA	NA
hsa_circ:chr10:26994215-26998697	PDSS1	0	0	0	0	0	2	0	0.783848	Inf	0.754629	hsa_circ_0001963	http://www.circbase.org/cgi-bin/singlerecord.cgi?id=hsa_circ_0001963
hsa_circ:chr10:26994215-27009288	PDSS1	0	0	3	0	0	0	0.619821	0	-Inf	0.687401	hsa_circ_0008134	http://www.circbase.org/cgi-bin/singlerecord.cgi?id=hsa_circ_0008134
hsa_circ:chr10:27047991-27059274	ABI1	5	0	0	0	3	0	1.13317	0.894966	-0.340458	1	NA	NA
hsa_circ:chr10:27054147-27059274	ABI1	0	0	6	2	0	0	1.23964	0.82362	-0.589874	0.817652	NA	NA
hsa_circ:chr10:27301811-27303640	ANKRD26	0	0	4	0	0	0	0.826428	0	-Inf	0.666287	hsa_circ_0018007	http://www.circbase.org/cgi-bin/singlerecord.cgi?id=hsa_circ_0018007
hsa_circ:chr10:27311487-27322306	ANKRD26	6	0	3	0	0	0	1.97962	0	-Inf	0.338716	NA	NA
hsa_circ:chr10:27311487-27337908	ANKRD26	8	5	9	0	2	2	6.34667	1.38049	-2.20082	0.159489	NA	NA
hsa_circ:chr10:27328894-27332496	ANKRD26	3	0	0	2	2	0	0.679902	1.42026	1.06276	0.904754	NA	NA
hsa_circ:chr10:27349274-27350171	ANKRD26	0	0	3	0	0	0	0.619821	0	-Inf	0.687401	hsa_circ_0018012	http://www.circbase.org/cgi-bin/singlerecord.cgi?id=hsa_circ_0018012
hsa_circ:chr10:27356086-27381441	ANKRD26	0	0	4	0	0	0	0.826428	0	-Inf	0.666287	NA	NA
hsa_circ:chr10:27382278-27382728	ANKRD26	0	0	0	0	2	0	0	0.596644	Inf	0.669138	hsa_circ_0018019	http://www.circbase.org/cgi-bin/singlerecord.cgi?id=hsa_circ_0018019
hsa_circ:chr10:27406505-27410377	YME1L1	4	0	4	0	0	0	1.73296	0	-Inf	0.407972	hsa_circ_0006534	http://www.circbase.org/cgi-bin/singlerecord.cgi?id=hsa_circ_0006534
hsa_circ:chr10:27411770-27415715	YME1L1	4	0	0	2	0	0	0.906535	0.82362	-0.138385	0.971018	NA	NA
hsa_circ:chr10:27420788-27425314	YME1L1	3	2	5	0	6	0	2.78259	1.78993	-0.636524	0.943224	hsa_circ_0005125	http://www.circbase.org/cgi-bin/singlerecord.cgi?id=hsa_circ_0005125
hsa_circ:chr10:27422968-27425314	YME1L1	2	0	0	0	0	0	0.453268	0	-Inf	0.744945	NA	NA
hsa_circ:chr10:27423760-27425314	YME1L1	3	0	0	4	0	3	0.679902	2.82301	2.05384	0.558257	hsa_circ_0018025	http://www.circbase.org/cgi-bin/singlerecord.cgi?id=hsa_circ_0018025
hsa_circ:chr10:27431316-27434519	YME1L1	28	5	8	16	29	10	10.6727	19.1595	0.844132	0.259905	hsa_circ_0005633	http://www.circbase.org/cgi-bin/singlerecord.cgi?id=hsa_circ_0005633
hsa_circ:chr10:27447478-27448687	MASTL	3	0	0	0	0	0	0.679902	0	-Inf	0.702668	NA	NA
hsa_circ:chr10:27447478-27450111	MASTL	0	0	3	0	0	0	0.619821	0	-Inf	0.687401	NA	NA
hsa_circ:chr10:27447478-27454468	MASTL	3	0	0	0	0	0	0.679902	0	-Inf	0.702668	hsa_circ_0018032	http://www.circbase.org/cgi-bin/singlerecord.cgi?id=hsa_circ_0018032
hsa_circ:chr10:27453993-27454468	MASTL	3	4	7	0	9	6	4.26546	5.03644	0.239704	0.725594	hsa_circ_0000225	http://www.circbase.org/cgi-bin/singlerecord.cgi?id=hsa_circ_0000225
hsa_circ:chr10:27458873-27460012	MASTL	0	0	7	0	0	0	1.44625	0	-Inf	0.492902	hsa_circ_0018037	http://www.circbase.org/cgi-bin/singlerecord.cgi?id=hsa_circ_0018037
hsa_circ:chr10:27458873-27470510	MASTL	0	0	3	0	0	0	0.619821	0	-Inf	0.687401	hsa_circ_0018039	http://www.circbase.org/cgi-bin/singlerecord.cgi?id=hsa_circ_0018039
hsa_circ:chr10:27821436-27822923	RAB18	0	0	0	4	0	0	0	1.64724	Inf	0.497382	hsa_circ_0000226	http://www.circbase.org/cgi-bin/singlerecord.cgi?id=hsa_circ_0000226
hsa_circ:chr10:28408580-28420620	MPP7	0	2	0	0	2	5	1.06966	2.55627	1.25689	0.432919	NA	NA
hsa_circ:chr10:28408580-28527664	MPP7	0	0	3	0	0	0	0.619821	0	-Inf	0.687401	NA	NA
hsa_circ:chr10:28420489-28438988	MPP7	0	0	4	0	0	0	0.826428	0	-Inf	0.666287	NA	NA
hsa_circ:chr10:28872328-28879761	WAC	4	0	6	3	0	0	2.14618	1.23543	-0.796757	0.63893	hsa_circ_0018054	http://www.circbase.org/cgi-bin/singlerecord.cgi?id=hsa_circ_0018054
hsa_circ:chr10:28872328-28884970	WAC	6	8	3	3	9	5	6.25825	5.87995	-0.0899545	0.788399	hsa_circ_0007503	http://www.circbase.org/cgi-bin/singlerecord.cgi?id=hsa_circ_0007503
hsa_circ:chr10:29788045-29801790	SVIL	3	0	0	0	0	0	0.679902	0	-Inf	0.702668	NA	NA
hsa_circ:chr10:29818634-29822387	SVIL	3	0	0	0	0	0	0.679902	0	-Inf	0.702668	NA	NA
hsa_circ:chr10:29839526-29858241	SVIL	0	0	4	0	0	0	0.826428	0	-Inf	0.666287	NA	NA
hsa_circ:chr10:30315032-30318795	KIAA1462	0	0	3	0	0	0	0.619821	0	-Inf	0.687401	hsa_circ_0018069	http://www.circbase.org/cgi-bin/singlerecord.cgi?id=hsa_circ_0018069
hsa_circ:chr10:30611320-30630569	MTPAP	0	0	2	0	0	0	0.413214	0	-Inf	0.717288	NA	NA
hsa_circ:chr10:30739187-30739448	MAP3K8	2	0	3	0	3	0	1.07309	0.894966	-0.261865	1	NA	NA
hsa_circ:chr10:30739187-30740673	MAP3K8	0	0	0	0	5	0	0	1.49161	Inf	0.456876	NA	NA
hsa_circ:chr10:3160974-3162236	PFKP	8	0	4	8	16	0	2.6395	8.06763	1.61188	0.306219	hsa_circ_0006608	http://www.circbase.org/cgi-bin/singlerecord.cgi?id=hsa_circ_0006608
hsa_circ:chr10:31644076-31676195	ZEB1	5	0	0	0	2	0	1.13317	0.596644	-0.925421	0.90723	hsa_circ_0003519	http://www.circbase.org/cgi-bin/singlerecord.cgi?id=hsa_circ_0003519
hsa_circ:chr10:31661947-31676195	ZEB1	15	3	25	0	18	13	10.1692	10.4648	0.0413447	1	hsa_circ_0000228	http://www.circbase.org/cgi-bin/singlerecord.cgi?id=hsa_circ_0000228
hsa_circ:chr10:31661947-31676727	ZEB1	15	0	6	6	8	4	4.63915	6.42513	0.469865	0.883073	hsa_circ_0003793	http://www.circbase.org/cgi-bin/singlerecord.cgi?id=hsa_circ_0003793
hsa_circ:chr10:31661947-31750166	ZEB1	10	3	21	12	12	14	8.20957	14.0085	0.770926	0.492365	hsa_circ_0000230	http://www.circbase.org/cgi-bin/singlerecord.cgi?id=hsa_circ_0000230
hsa_circ:chr10:31661947-31791437	ZEB1	3	2	3	0	3	0	2.36938	0.894966	-1.4046	0.74443	hsa_circ_0004126	http://www.circbase.org/cgi-bin/singlerecord.cgi?id=hsa_circ_0004126
hsa_circ:chr10:31676053-31750166	ZEB1	0	0	0	0	4	0	0	1.19329	Inf	0.564216	hsa_circ_0018087	http://www.circbase.org/cgi-bin/singlerecord.cgi?id=hsa_circ_0018087
hsa_circ:chr10:31749966-31750166	ZEB1	0	0	0	3	2	0	0	1.83207	Inf	0.402211	hsa_circ_0002140	http://www.circbase.org/cgi-bin/singlerecord.cgi?id=hsa_circ_0002140
hsa_circ:chr10:31749966-31791437	ZEB1	3	0	6	2	3	0	1.91954	1.71859	-0.159542	0.933855	hsa_circ_0004907	http://www.circbase.org/cgi-bin/singlerecord.cgi?id=hsa_circ_0004907
hsa_circ:chr10:3200232-3202522	PITRM1	0	0	0	0	3	0	0	0.894966	Inf	0.646689	hsa_circ_0002498	http://www.circbase.org/cgi-bin/singlerecord.cgi?id=hsa_circ_0002498
hsa_circ:chr10:3201106-3202522	PITRM1	3	0	8	2	6	3	2.33276	3.78932	0.699904	0.817473	hsa_circ_0017510	http://www.circbase.org/cgi-bin/singlerecord.cgi?id=hsa_circ_0017510
hsa_circ:chr10:32106716-32120728	ARHGAP12	0	0	0	0	2	0	0	0.596644	Inf	0.669138	NA	NA
hsa_circ:chr10:32115232-32150586	ARHGAP12	0	0	0	0	2	0	0	0.596644	Inf	0.669138	NA	NA
hsa_circ:chr10:32132389-32143134	ARHGAP12	0	0	0	0	0	3	0	1.17577	Inf	0.64982	NA	NA
hsa_circ:chr10:32197100-32199491	ARHGAP12	151	100	259	57	117	100	141.216	97.5693	-0.533402	0.358162	hsa_circ_0000231	http://www.circbase.org/cgi-bin/singlerecord.cgi?id=hsa_circ_0000231
hsa_circ:chr10:32306071-32308887	KIF5B	2	0	2	0	2	0	0.866482	0.596644	-0.538299	0.987625	hsa_circ_0007664	http://www.circbase.org/cgi-bin/singlerecord.cgi?id=hsa_circ_0007664
hsa_circ:chr10:32308786-32310215	KIF5B	9	0	5	8	9	0	3.07274	5.97938	0.960469	0.593749	hsa_circ_0006408	http://www.circbase.org/cgi-bin/singlerecord.cgi?id=hsa_circ_0006408
hsa_circ:chr10:32323618-32326535	KIF5B	6	0	2	0	0	0	1.77302	0	-Inf	0.399303	NA	NA
hsa_circ:chr10:32740520-32751631	CCDC7	0	2	0	0	0	0	1.06966	0	-Inf	0.792224	NA	NA
hsa_circ:chr10:32740520-32751977	CCDC7	0	2	0	0	0	0	1.06966	0	-Inf	0.792224	NA	NA
hsa_circ:chr10:32740520-32762951	CCDC7	37	14	25	14	10	7	21.0382	11.492	-0.872379	0.229124	NA	NA
hsa_circ:chr10:32740520-32780925	CCDC7	0	2	0	0	2	0	1.06966	0.596644	-0.842203	1	NA	NA
hsa_circ:chr10:32759992-32762951	CCDC7	11	2	8	0	5	0	5.21548	1.49161	-1.80593	0.29438	hsa_circ_0002351	http://www.circbase.org/cgi-bin/singlerecord.cgi?id=hsa_circ_0002351
hsa_circ:chr10:32832228-32873232	CCDC7	57	0	43	30	33	29	21.8022	33.5647	0.62247	0.614537	hsa_circ_0000233	http://www.circbase.org/cgi-bin/singlerecord.cgi?id=hsa_circ_0000233
hsa_circ:chr10:32832228-32924086	CCDC7	2	0	5	0	0	0	1.4863	0	-Inf	0.48325	NA	NA
hsa_circ:chr10:32854486-32873232	CCDC7	26	0	36	0	0	0	13.3303	0	-Inf	0.00532454	hsa_circ_0008679	http://www.circbase.org/cgi-bin/singlerecord.cgi?id=hsa_circ_0008679
hsa_circ:chr10:32854486-32924086	CCDC7	6	0	0	0	5	0	1.3598	1.49161	0.133473	1	NA	NA
hsa_circ:chr10:32871962-33000658	CCDC7	0	0	0	0	0	4	0	1.5677	Inf	0.509733	NA	NA
hsa_circ:chr10:32974898-33018385	CCDC7	4	0	0	0	0	0	0.906535	0	-Inf	0.665021	NA	NA
hsa_circ:chr10:33093943-33113532	CCDC7	0	0	0	4	0	0	0	1.64724	Inf	0.497382	NA	NA
hsa_circ:chr10:34558585-34573173	PARD3	34	20	0	17	27	17	18.4021	21.7182	0.239032	0.480281	hsa_circ_0018168	http://www.circbase.org/cgi-bin/singlerecord.cgi?id=hsa_circ_0018168
hsa_circ:chr10:34606035-34649187	PARD3	0	3	0	0	0	0	1.60448	0	-Inf	0.626747	NA	NA
hsa_circ:chr10:34620045-34649187	PARD3	9	4	9	0	3	5	6.03848	2.85459	-1.0809	0.428155	hsa_circ_0002487	http://www.circbase.org/cgi-bin/singlerecord.cgi?id=hsa_circ_0002487
hsa_circ:chr10:34648075-34649187	PARD3	3	0	0	0	0	0	0.679902	0	-Inf	0.702668	NA	NA
hsa_circ:chr10:34648075-34673182	PARD3	2	3	5	0	2	2	3.09079	1.38049	-1.16279	0.686618	hsa_circ_0005486	http://www.circbase.org/cgi-bin/singlerecord.cgi?id=hsa_circ_0005486
hsa_circ:chr10:34661426-34673182	PARD3	2	0	0	0	0	0	0.453268	0	-Inf	0.744945	hsa_circ_0018180	http://www.circbase.org/cgi-bin/singlerecord.cgi?id=hsa_circ_0018180
hsa_circ:chr10:34739245-34759191	PARD3	0	0	0	0	2	0	0	0.596644	Inf	0.669138	NA	NA
hsa_circ:chr10:34739245-34806087	PARD3	6	0	7	0	3	2	2.80605	1.67881	-0.741099	0.680552	hsa_circ_0018184	http://www.circbase.org/cgi-bin/singlerecord.cgi?id=hsa_circ_0018184
hsa_circ:chr10:34759013-34806087	PARD3	0	0	3	0	0	0	0.619821	0	-Inf	0.687401	NA	NA
hsa_circ:chr10:34805907-34985347	PARD3	0	3	2	0	0	0	2.0177	0	-Inf	0.436737	NA	NA
hsa_circ:chr10:35302627-35305322	CUL2	0	0	2	0	0	0	0.413214	0	-Inf	0.717288	NA	NA
hsa_circ:chr10:35302627-35317815	CUL2	0	0	2	0	0	0	0.413214	0	-Inf	0.717288	NA	NA
hsa_circ:chr10:35302627-35320547	CUL2	4	0	9	0	0	0	2.766	0	-Inf	0.169426	NA	NA
hsa_circ:chr10:35302627-35360267	CUL2	2	0	0	0	0	0	0.453268	0	-Inf	0.744945	NA	NA
hsa_circ:chr10:35314060-35322201	CUL2	2	0	0	0	0	0	0.453268	0	-Inf	0.744945	NA	NA
hsa_circ:chr10:35318416-35322201	CUL2	0	0	2	0	0	0	0.413214	0	-Inf	0.717288	NA	NA
hsa_circ:chr10:35321363-35360267	CUL2	3	0	0	0	0	0	0.679902	0	-Inf	0.702668	hsa_circ_0018190	http://www.circbase.org/cgi-bin/singlerecord.cgi?id=hsa_circ_0018190
hsa_circ:chr10:35333494-35360267	CUL2	2	0	0	0	0	0	0.453268	0	-Inf	0.744945	NA	NA
hsa_circ:chr10:35349802-35360267	CUL2	12	7	12	3	0	8	8.94268	4.37082	-1.0328	0.296016	hsa_circ_0000234	http://www.circbase.org/cgi-bin/singlerecord.cgi?id=hsa_circ_0000234
hsa_circ:chr10:35437296-35468204	CREM	2	0	0	0	0	0	0.453268	0	-Inf	0.744945	NA	NA
hsa_circ:chr10:35772332-35819171	CCNY	0	0	0	0	2	0	0	0.596644	Inf	0.669138	NA	NA
hsa_circ:chr10:35805451-35819171	CCNY	9	11	18	6	10	4	11.6417	7.02178	-0.729398	0.565541	hsa_circ_0000235	http://www.circbase.org/cgi-bin/singlerecord.cgi?id=hsa_circ_0000235
hsa_circ:chr10:35805451-35842113	CCNY	0	0	0	3	0	0	0	1.23543	Inf	0.644301	hsa_circ_0018206	http://www.circbase.org/cgi-bin/singlerecord.cgi?id=hsa_circ_0018206
hsa_circ:chr10:38301226-38306314	ZNF33A	0	0	2	0	0	0	0.413214	0	-Inf	0.717288	NA	NA
hsa_circ:chr10:412215-430086	DIP2C	0	0	6	0	4	0	1.23964	1.19329	-0.0549815	1	hsa_circ_0002042	http://www.circbase.org/cgi-bin/singlerecord.cgi?id=hsa_circ_0002042
hsa_circ:chr10:43650345-43654379	CSGALNACT2	6	9	24	0	12	14	11.1318	9.0668	-0.296024	0.880964	hsa_circ_0000236	http://www.circbase.org/cgi-bin/singlerecord.cgi?id=hsa_circ_0000236
hsa_circ:chr10:43650345-43662546	CSGALNACT2	2	0	4	0	0	0	1.2797	0	-Inf	0.552673	NA	NA
hsa_circ:chr10:43650345-43671480	CSGALNACT2	5	0	0	2	5	0	1.13317	2.31523	1.03079	0.746764	NA	NA
hsa_circ:chr10:43654163-43662546	CSGALNACT2	3	0	0	0	0	0	0.679902	0	-Inf	0.702668	hsa_circ_0007256	http://www.circbase.org/cgi-bin/singlerecord.cgi?id=hsa_circ_0007256
hsa_circ:chr10:43654163-43671480	CSGALNACT2	0	0	0	0	2	0	0	0.596644	Inf	0.669138	hsa_circ_0009002	http://www.circbase.org/cgi-bin/singlerecord.cgi?id=hsa_circ_0009002
hsa_circ:chr10:44874085-44876328	CXCL12	0	0	3	0	0	0	0.619821	0	-Inf	0.687401	hsa_circ_0018267	http://www.circbase.org/cgi-bin/singlerecord.cgi?id=hsa_circ_0018267
hsa_circ:chr10:46121399-46122553	ZFAND4	0	0	8	0	0	0	1.65286	0	-Inf	0.425625	NA	NA
hsa_circ:chr10:46121399-46135411	ZFAND4	0	0	0	0	3	0	0	0.894966	Inf	0.646689	NA	NA
hsa_circ:chr10:46135264-46148507	ZFAND4	0	0	0	0	4	0	0	1.19329	Inf	0.564216	NA	NA
hsa_circ:chr10:46135264-46159290	ZFAND4	0	5	3	0	2	5	3.29396	2.55627	-0.365785	1	NA	NA
hsa_circ:chr10:46158990-46159290	ZFAND4	3	0	0	0	5	0	0.679902	1.49161	1.13347	0.789581	hsa_circ_0018281	http://www.circbase.org/cgi-bin/singlerecord.cgi?id=hsa_circ_0018281
hsa_circ:chr10:4872867-4889491	AKR1E2	3	0	0	0	0	0	0.679902	0	-Inf	0.702668	hsa_circ_0017523	http://www.circbase.org/cgi-bin/singlerecord.cgi?id=hsa_circ_0017523
hsa_circ:chr10:49533940-49613024	MAPK8	2	0	0	0	0	0	0.453268	0	-Inf	0.744945	NA	NA
hsa_circ:chr10:49533940-49618211	MAPK8	4	0	0	0	0	0	0.906535	0	-Inf	0.665021	hsa_circ_0002144	http://www.circbase.org/cgi-bin/singlerecord.cgi?id=hsa_circ_0002144
hsa_circ:chr10:49609655-49613024	MAPK8	5	0	0	0	2	0	1.13317	0.596644	-0.925421	0.90723	hsa_circ_0018315	http://www.circbase.org/cgi-bin/singlerecord.cgi?id=hsa_circ_0018315
hsa_circ:chr10:49609655-49618211	MAPK8	20	8	43	6	18	14	17.6954	13.3276	-0.408958	0.544537	hsa_circ_0002968	http://www.circbase.org/cgi-bin/singlerecord.cgi?id=hsa_circ_0002968
hsa_circ:chr10:49612895-49628363	MAPK8	0	0	0	0	4	0	0	1.19329	Inf	0.564216	NA	NA
hsa_circ:chr10:50098624-50109908	WDFY4	0	0	0	0	3	0	0	0.894966	Inf	0.646689	NA	NA
hsa_circ:chr10:50690733-50714058	ERCC6	0	0	3	0	0	0	0.619821	0	-Inf	0.687401	hsa_circ_0018330	http://www.circbase.org/cgi-bin/singlerecord.cgi?id=hsa_circ_0018330
hsa_circ:chr10:50701163-50714058	ERCC6	0	0	6	0	0	0	1.23964	0	-Inf	0.561365	hsa_circ_0006243	http://www.circbase.org/cgi-bin/singlerecord.cgi?id=hsa_circ_0006243
hsa_circ:chr10:50708584-50714058	ERCC6	6	0	10	4	17	3	3.42587	7.89449	1.20437	0.376736	hsa_circ_0018331	http://www.circbase.org/cgi-bin/singlerecord.cgi?id=hsa_circ_0018331
hsa_circ:chr10:50708584-50736571	ERCC6	0	0	3	0	0	0	0.619821	0	-Inf	0.687401	NA	NA
hsa_circ:chr10:50732079-50736571	ERCC6,PGBD3	0	0	0	0	2	0	0	0.596644	Inf	0.669138	NA	NA
hsa_circ:chr10:51579128-51581378	NCOA4	0	0	3	0	0	0	0.619821	0	-Inf	0.687401	hsa_circ_0007016	http://www.circbase.org/cgi-bin/singlerecord.cgi?id=hsa_circ_0007016
hsa_circ:chr10:51582183-51585599	NCOA4	2	0	0	0	5	0	0.453268	1.49161	1.71844	0.704197	NA	NA
hsa_circ:chr10:51584616-51585599	NCOA4	2	0	2	0	7	3	0.866482	3.26403	1.91341	0.416193	NA	NA
hsa_circ:chr10:518379-532470	DIP2C	5	0	0	0	4	0	1.13317	1.19329	0.0745793	1	hsa_circ_0008655	http://www.circbase.org/cgi-bin/singlerecord.cgi?id=hsa_circ_0008655
hsa_circ:chr10:52193236-52279681	SGMS1	3	0	0	0	0	0	0.679902	0	-Inf	0.702668	NA	NA
hsa_circ:chr10:52193236-52350007	SGMS1	0	5	18	3	6	9	6.39307	6.55268	0.035577	1	hsa_circ_0018401	http://www.circbase.org/cgi-bin/singlerecord.cgi?id=hsa_circ_0018401
hsa_circ:chr10:52220433-52226692	SGMS1	0	0	0	0	0	4	0	1.5677	Inf	0.509733	hsa_circ_0018402	http://www.circbase.org/cgi-bin/singlerecord.cgi?id=hsa_circ_0018402
hsa_circ:chr10:52220433-52350007	SGMS1	0	0	5	5	9	3	1.03304	5.91972	2.51864	0.145953	hsa_circ_0018403	http://www.circbase.org/cgi-bin/singlerecord.cgi?id=hsa_circ_0018403
hsa_circ:chr10:52279591-52350007	SGMS1	9	4	0	0	0	2	4.17902	0.783848	-2.41452	0.258647	hsa_circ_0018405	http://www.circbase.org/cgi-bin/singlerecord.cgi?id=hsa_circ_0018405
hsa_circ:chr10:54031110-54050050	PRKG1	0	0	2	2	0	0	0.413214	0.82362	0.995088	1	NA	NA
hsa_circ:chr10:54040549-54050050	PRKG1	0	0	3	0	0	0	0.619821	0	-Inf	0.687401	hsa_circ_0003030	http://www.circbase.org/cgi-bin/singlerecord.cgi?id=hsa_circ_0003030
hsa_circ:chr10:5768848-5773166	FAM208B	3	0	0	2	0	0	0.679902	0.82362	0.276652	1	NA	NA
hsa_circ:chr10:5768848-5777509	FAM208B	2	0	0	0	0	0	0.453268	0	-Inf	0.744945	NA	NA
hsa_circ:chr10:5810176-5842668	GDI2	0	3	5	0	0	0	2.63752	0	-Inf	0.250773	NA	NA
hsa_circ:chr10:5815805-5828013	GDI2	3	0	0	0	0	0	0.679902	0	-Inf	0.702668	hsa_circ_0000210	http://www.circbase.org/cgi-bin/singlerecord.cgi?id=hsa_circ_0000210
hsa_circ:chr10:5815805-5842668	GDI2	10	2	2	4	3	0	3.74921	2.54221	-0.560505	0.752506	hsa_circ_0017586	http://www.circbase.org/cgi-bin/singlerecord.cgi?id=hsa_circ_0017586
hsa_circ:chr10:5827105-5842668	GDI2	27	16	21	7	14	10	19.0151	10.9784	-0.792475	0.394035	hsa_circ_0005379	http://www.circbase.org/cgi-bin/singlerecord.cgi?id=hsa_circ_0005379
hsa_circ:chr10:5827815-5842668	GDI2	6	4	3	4	5	0	4.11893	3.13885	-0.392035	0.988681	hsa_circ_0003351	http://www.circbase.org/cgi-bin/singlerecord.cgi?id=hsa_circ_0003351
hsa_circ:chr10:5836848-5842668	GDI2	52	19	73	0	41	20	37.029	20.0697	-0.883637	0.20974	hsa_circ_0002665	http://www.circbase.org/cgi-bin/singlerecord.cgi?id=hsa_circ_0002665
hsa_circ:chr10:5838726-5842668	GDI2	0	0	6	0	6	0	1.23964	1.78993	0.529981	0.919205	hsa_circ_0002478	http://www.circbase.org/cgi-bin/singlerecord.cgi?id=hsa_circ_0002478
hsa_circ:chr10:5967330-5969504	FBXO18	0	0	0	2	0	0	0	0.82362	Inf	0.762968	NA	NA
hsa_circ:chr10:6001717-6002530	IL15RA	10	0	0	0	5	0	2.26634	1.49161	-0.603493	0.894154	hsa_circ_0007403	http://www.circbase.org/cgi-bin/singlerecord.cgi?id=hsa_circ_0007403
hsa_circ:chr10:6001717-6008302	IL15RA	3	0	0	0	0	0	0.679902	0	-Inf	0.702668	hsa_circ_0017604	http://www.circbase.org/cgi-bin/singlerecord.cgi?id=hsa_circ_0017604
hsa_circ:chr10:60147950-60150620	TFAM	0	2	0	0	0	0	1.06966	0	-Inf	0.792224	NA	NA
hsa_circ:chr10:60380615-60461903	BICC1	0	0	11	0	0	0	2.27268	0	-Inf	0.363581	NA	NA
hsa_circ:chr10:60549022-60553375	BICC1	0	0	0	0	0	3	0	1.17577	Inf	0.64982	NA	NA
hsa_circ:chr10:60573590-60580228	BICC1	0	0	0	0	2	0	0	0.596644	Inf	0.669138	NA	NA
hsa_circ:chr10:61043123-61083866	FAM13C	0	0	3	0	0	0	0.619821	0	-Inf	0.687401	NA	NA
hsa_circ:chr10:61592283-61612460	CCDC6	8	4	8	0	0	0	5.60524	0	-Inf	0.0194093	NA	NA
hsa_circ:chr10:61844360-61845011	ANK3	5	3	13	0	3	3	5.42354	2.07074	-1.38909	0.34159	NA	NA
hsa_circ:chr10:61844360-61848116	ANK3	4	0	0	0	0	0	0.906535	0	-Inf	0.665021	NA	NA
hsa_circ:chr10:62021617-62039397	ANK3	0	3	3	0	3	6	2.2243	3.24651	0.545536	0.637636	hsa_circ_0018440	http://www.circbase.org/cgi-bin/singlerecord.cgi?id=hsa_circ_0018440
hsa_circ:chr10:63829459-63845659	ARID5B	0	0	0	0	2	0	0	0.596644	Inf	0.669138	NA	NA
hsa_circ:chr10:6483855-6484043	PRKCQ	0	0	0	2	0	0	0	0.82362	Inf	0.762968	NA	NA
hsa_circ:chr10:64936057-64944498	JMJD1C	0	0	0	0	0	2	0	0.783848	Inf	0.754629	NA	NA
hsa_circ:chr10:64936057-64957323	JMJD1C	0	0	3	0	0	0	0.619821	0	-Inf	0.687401	NA	NA
hsa_circ:chr10:64948928-64949206	JMJD1C	0	0	0	0	4	0	0	1.19329	Inf	0.564216	NA	NA
hsa_circ:chr10:64950654-64954135	JMJD1C	0	0	0	0	5	0	0	1.49161	Inf	0.456876	NA	NA
hsa_circ:chr10:64966355-64968995	JMJD1C	2	0	0	0	4	0	0.453268	1.19329	1.39651	0.816739	NA	NA
hsa_circ:chr10:65369947-65379560	REEP3	6	4	5	8	9	5	4.53215	7.939	0.808762	0.389401	hsa_circ_0007626	http://www.circbase.org/cgi-bin/singlerecord.cgi?id=hsa_circ_0007626
hsa_circ:chr10:67345423-67375519	ENSG00000228065.6,LINC01515	0	0	5	3	0	0	1.03304	1.23543	0.258123	1	NA	NA
hsa_circ:chr10:69647175-69648881	SIRT1	3	0	0	0	0	0	0.679902	0	-Inf	0.702668	NA	NA
hsa_circ:chr10:69647175-69651312	SIRT1	6	3	7	3	0	0	4.41054	1.23543	-1.83594	0.26383	NA	NA
hsa_circ:chr10:69699345-69700862	HERC4	2	0	3	0	0	0	1.07309	0	-Inf	0.616359	hsa_circ_0007997	http://www.circbase.org/cgi-bin/singlerecord.cgi?id=hsa_circ_0007997
hsa_circ:chr10:69714352-69748592	HERC4	2	0	0	0	0	0	0.453268	0	-Inf	0.744945	NA	NA
hsa_circ:chr10:69714352-69773943	HERC4	6	6	2	11	6	0	4.98198	6.31984	0.343168	0.683325	hsa_circ_0018478	http://www.circbase.org/cgi-bin/singlerecord.cgi?id=hsa_circ_0018478
hsa_circ:chr10:69714352-69797926	HERC4	0	3	0	0	0	0	1.60448	0	-Inf	0.626747	NA	NA
hsa_circ:chr10:69726440-69773943	HERC4	5	4	8	5	10	0	4.92534	5.04227	0.0338511	0.901518	NA	NA
hsa_circ:chr10:69726440-69797926	HERC4	0	0	0	0	3	0	0	0.894966	Inf	0.646689	NA	NA
hsa_circ:chr10:69748420-69773943	HERC4	0	0	8	0	5	0	1.65286	1.49161	-0.148091	1	hsa_circ_0018484	http://www.circbase.org/cgi-bin/singlerecord.cgi?id=hsa_circ_0018484
hsa_circ:chr10:69748420-69804320	HERC4	3	0	2	0	0	0	1.09312	0	-Inf	0.613426	hsa_circ_0009151	http://www.circbase.org/cgi-bin/singlerecord.cgi?id=hsa_circ_0009151
hsa_circ:chr10:69750661-69773943	HERC4	0	0	0	0	3	0	0	0.894966	Inf	0.646689	hsa_circ_0018485	http://www.circbase.org/cgi-bin/singlerecord.cgi?id=hsa_circ_0018485
hsa_circ:chr10:69785303-69804320	HERC4	6	0	10	5	8	3	3.42587	5.6214	0.714457	0.749623	hsa_circ_0007113	http://www.circbase.org/cgi-bin/singlerecord.cgi?id=hsa_circ_0007113
hsa_circ:chr10:69792535-69804320	HERC4	3	0	0	0	0	0	0.679902	0	-Inf	0.702668	hsa_circ_0004258	http://www.circbase.org/cgi-bin/singlerecord.cgi?id=hsa_circ_0004258
hsa_circ:chr10:69797850-69804320	HERC4	0	0	0	3	2	0	0	1.83207	Inf	0.402211	NA	NA
hsa_circ:chr10:70115110-70123870	RUFY2	2	0	6	2	0	0	1.69291	0.82362	-1.03946	0.666629	hsa_circ_0006031	http://www.circbase.org/cgi-bin/singlerecord.cgi?id=hsa_circ_0006031
hsa_circ:chr10:70123347-70123870	RUFY2	6	0	7	3	0	0	2.80605	1.23543	-1.18353	0.465574	NA	NA
hsa_circ:chr10:70123347-70145885	RUFY2	0	0	0	0	3	0	0	0.894966	Inf	0.646689	NA	NA
hsa_circ:chr10:70140989-70145885	RUFY2	0	0	6	2	0	0	1.23964	0.82362	-0.589874	0.817652	NA	NA
hsa_circ:chr10:70152895-70154208	RUFY2	18	0	12	8	11	6	6.5587	8.92757	0.444858	0.876525	hsa_circ_0000239	http://www.circbase.org/cgi-bin/singlerecord.cgi?id=hsa_circ_0000239
hsa_circ:chr10:70152895-70161494	RUFY2	0	0	5	0	4	0	1.03304	1.19329	0.208053	1	NA	NA
hsa_circ:chr10:70153832-70154208	RUFY2	5	0	5	0	3	2	2.1662	1.67881	-0.367727	0.866515	hsa_circ_0005177	http://www.circbase.org/cgi-bin/singlerecord.cgi?id=hsa_circ_0005177
hsa_circ:chr10:70161377-70164601	RUFY2	0	0	2	0	0	0	0.413214	0	-Inf	0.717288	NA	NA
hsa_circ:chr10:70190193-70190417	DNA2	0	0	7	0	0	0	1.44625	0	-Inf	0.492902	NA	NA
hsa_circ:chr10:70196768-70229920	DNA2	0	0	3	0	0	0	0.619821	0	-Inf	0.687401	hsa_circ_0018524	http://www.circbase.org/cgi-bin/singlerecord.cgi?id=hsa_circ_0018524
hsa_circ:chr10:70218861-70229920	DNA2	3	0	0	8	3	0	0.679902	4.18944	2.62336	0.36057	hsa_circ_0009172	http://www.circbase.org/cgi-bin/singlerecord.cgi?id=hsa_circ_0009172
hsa_circ:chr10:70227880-70229920	DNA2	21	6	0	10	22	3	7.96828	11.857	0.573394	0.450117	hsa_circ_0006151	http://www.circbase.org/cgi-bin/singlerecord.cgi?id=hsa_circ_0006151
hsa_circ:chr10:70246901-70248386	SLC25A16	2	0	3	0	8	0	1.07309	2.38658	1.15317	0.695896	hsa_circ_0018529	http://www.circbase.org/cgi-bin/singlerecord.cgi?id=hsa_circ_0018529
hsa_circ:chr10:70246901-70253327	SLC25A16	27	7	15	10	7	11	12.962	10.5175	-0.301496	0.646452	hsa_circ_0003459	http://www.circbase.org/cgi-bin/singlerecord.cgi?id=hsa_circ_0003459
hsa_circ:chr10:70246901-70266475	SLC25A16	7	0	0	0	7	5	1.58644	4.04788	1.35137	0.481784	hsa_circ_0007778	http://www.circbase.org/cgi-bin/singlerecord.cgi?id=hsa_circ_0007778
hsa_circ:chr10:70246901-70276600	SLC25A16	3	0	4	2	2	0	1.50633	1.42026	-0.084879	0.970341	hsa_circ_0008564	http://www.circbase.org/cgi-bin/singlerecord.cgi?id=hsa_circ_0008564
hsa_circ:chr10:70248224-70253327	SLC25A16	0	0	4	0	0	0	0.826428	0	-Inf	0.666287	hsa_circ_0018533	http://www.circbase.org/cgi-bin/singlerecord.cgi?id=hsa_circ_0018533
hsa_circ:chr10:70404455-70406762	TET1	4	5	11	0	4	6	5.85335	3.54483	-0.723545	0.659447	NA	NA
hsa_circ:chr10:70482212-70515293	CCAR1	2	0	0	0	0	0	0.453268	0	-Inf	0.744945	NA	NA
hsa_circ:chr10:70496633-70502326	CCAR1	0	0	0	0	2	0	0	0.596644	Inf	0.669138	hsa_circ_0018542	http://www.circbase.org/cgi-bin/singlerecord.cgi?id=hsa_circ_0018542
hsa_circ:chr10:70496633-70532856	CCAR1	2	0	0	0	0	0	0.453268	0	-Inf	0.744945	NA	NA
hsa_circ:chr10:70497602-70502326	CCAR1	0	0	15	0	18	0	3.09911	5.3698	0.793015	0.792268	hsa_circ_0006272	http://www.circbase.org/cgi-bin/singlerecord.cgi?id=hsa_circ_0006272
hsa_circ:chr10:70506918-70507323	CCAR1	6	0	3	6	8	5	1.97962	6.81706	1.78392	0.243988	hsa_circ_0018553	http://www.circbase.org/cgi-bin/singlerecord.cgi?id=hsa_circ_0018553
hsa_circ:chr10:70508893-70509442	CCAR1	3	0	0	0	0	0	0.679902	0	-Inf	0.702668	hsa_circ_0018555	http://www.circbase.org/cgi-bin/singlerecord.cgi?id=hsa_circ_0018555
hsa_circ:chr10:70513609-70532856	CCAR1	6	0	5	5	0	0	2.39284	2.05905	-0.216745	0.771682	hsa_circ_0000240	http://www.circbase.org/cgi-bin/singlerecord.cgi?id=hsa_circ_0000240
hsa_circ:chr10:70514471-70517134	CCAR1	5	0	6	3	3	5	2.37281	4.09002	0.785509	0.826616	hsa_circ_0018557	http://www.circbase.org/cgi-bin/singlerecord.cgi?id=hsa_circ_0018557
hsa_circ:chr10:70530963-70532856	CCAR1	3	0	0	0	0	0	0.679902	0	-Inf	0.702668	NA	NA
hsa_circ:chr10:70545893-70546449	CCAR1	15	0	13	0	15	0	6.0854	4.47483	-0.443519	0.845283	hsa_circ_0002371	http://www.circbase.org/cgi-bin/singlerecord.cgi?id=hsa_circ_0002371
hsa_circ:chr10:70545893-70549672	CCAR1	0	0	0	0	0	5	0	1.95962	Inf	0.435686	NA	NA
hsa_circ:chr10:70670824-70673960	DDX50	3	0	0	0	0	0	0.679902	0	-Inf	0.702668	NA	NA
hsa_circ:chr10:70672918-70673960	DDX50	2	0	3	0	0	0	1.07309	0	-Inf	0.616359	NA	NA
hsa_circ:chr10:70693955-70695835	DDX50	2	0	0	0	0	0	0.453268	0	-Inf	0.744945	NA	NA
hsa_circ:chr10:70719562-70720005	DDX21	19	5	16	21	24	3	10.2859	16.9835	0.723467	0.400239	hsa_circ_0008865	http://www.circbase.org/cgi-bin/singlerecord.cgi?id=hsa_circ_0008865
hsa_circ:chr10:70719562-70721913	DDX21	0	0	0	0	3	0	0	0.894966	Inf	0.646689	NA	NA
hsa_circ:chr10:70723047-70725250	DDX21	2	0	0	0	0	0	0.453268	0	-Inf	0.744945	hsa_circ_0018570	http://www.circbase.org/cgi-bin/singlerecord.cgi?id=hsa_circ_0018570
hsa_circ:chr10:70723047-70726959	DDX21	0	0	5	2	3	0	1.03304	1.71859	0.734332	0.954498	hsa_circ_0008523	http://www.circbase.org/cgi-bin/singlerecord.cgi?id=hsa_circ_0008523
hsa_circ:chr10:70915568-70917967	VPS26A	2	0	0	0	0	2	0.453268	0.783848	0.790211	1	NA	NA
hsa_circ:chr10:70945743-70947512	SUPV3L1	11	0	0	0	0	2	2.49297	0.783848	-1.66922	0.557982	hsa_circ_0018600	http://www.circbase.org/cgi-bin/singlerecord.cgi?id=hsa_circ_0018600
hsa_circ:chr10:70945743-70949191	SUPV3L1	2	0	0	0	0	0	0.453268	0	-Inf	0.744945	hsa_circ_0018601	http://www.circbase.org/cgi-bin/singlerecord.cgi?id=hsa_circ_0018601
hsa_circ:chr10:70945743-70951522	SUPV3L1	0	2	0	0	0	0	1.06966	0	-Inf	0.792224	hsa_circ_0006201	http://www.circbase.org/cgi-bin/singlerecord.cgi?id=hsa_circ_0006201
hsa_circ:chr10:70954944-70962799	SUPV3L1	2	0	0	2	0	0	0.453268	0.82362	0.861615	1	hsa_circ_0018608	http://www.circbase.org/cgi-bin/singlerecord.cgi?id=hsa_circ_0018608
hsa_circ:chr10:70992520-71003121	HKDC1	0	0	2	0	0	0	0.413214	0	-Inf	0.717288	NA	NA
hsa_circ:chr10:71243447-71244971	TSPAN15	7	0	12	4	13	0	4.06572	5.52543	0.442574	0.851549	hsa_circ_0002758	http://www.circbase.org/cgi-bin/singlerecord.cgi?id=hsa_circ_0002758
hsa_circ:chr10:71243447-71258152	TSPAN15	5	0	2	0	5	0	1.54638	1.49161	-0.0520273	1	NA	NA
hsa_circ:chr10:7230586-7327916	SFMBT2	3	0	0	0	0	0	0.679902	0	-Inf	0.702668	NA	NA
hsa_circ:chr10:7230586-7423911	SFMBT2	3	0	0	0	0	0	0.679902	0	-Inf	0.702668	NA	NA
hsa_circ:chr10:72462068-72468534	ADAMTS14	0	0	3	2	0	0	0.619821	0.82362	0.410126	1	hsa_circ_0004606	http://www.circbase.org/cgi-bin/singlerecord.cgi?id=hsa_circ_0004606
hsa_circ:chr10:72604230-72610967	SGPL1	0	0	2	0	7	0	0.413214	2.08825	2.33734	0.550573	NA	NA
hsa_circ:chr10:72604230-72619256	SGPL1	5	0	0	2	2	2	1.13317	2.20411	0.959834	0.852126	hsa_circ_0004977	http://www.circbase.org/cgi-bin/singlerecord.cgi?id=hsa_circ_0004977
hsa_circ:chr10:72604230-72628190	SGPL1	0	0	5	0	0	0	1.03304	0	-Inf	0.621674	NA	NA
hsa_circ:chr10:7262373-7269899	SFMBT2	0	0	0	6	0	0	0	2.47086	Inf	0.41057	hsa_circ_0017625	http://www.circbase.org/cgi-bin/singlerecord.cgi?id=hsa_circ_0017625
hsa_circ:chr10:7262373-7318951	SFMBT2	3	0	0	0	2	0	0.679902	0.596644	-0.188455	1	hsa_circ_0017627	http://www.circbase.org/cgi-bin/singlerecord.cgi?id=hsa_circ_0017627
hsa_circ:chr10:7262373-7327916	SFMBT2	12	0	0	6	3	0	2.71961	3.36583	0.307562	1	hsa_circ_0017628	http://www.circbase.org/cgi-bin/singlerecord.cgi?id=hsa_circ_0017628
hsa_circ:chr10:7262373-7423911	SFMBT2	3	0	3	0	0	0	1.29972	0	-Inf	0.548242	hsa_circ_0017630	http://www.circbase.org/cgi-bin/singlerecord.cgi?id=hsa_circ_0017630
hsa_circ:chr10:7285520-7318951	SFMBT2	3	0	0	0	4	0	0.679902	1.19329	0.811545	0.902607	hsa_circ_0017635	http://www.circbase.org/cgi-bin/singlerecord.cgi?id=hsa_circ_0017635
hsa_circ:chr10:7285520-7327916	SFMBT2	27	3	22	12	17	8	12.269	13.1486	0.0998955	0.988965	hsa_circ_0017636	http://www.circbase.org/cgi-bin/singlerecord.cgi?id=hsa_circ_0017636
hsa_circ:chr10:7285520-7423911	SFMBT2	10	0	4	0	0	0	3.09277	0	-Inf	0.1312	NA	NA
hsa_circ:chr10:7290510-7327916	SFMBT2	2	0	0	0	0	0	0.453268	0	-Inf	0.744945	hsa_circ_0017639	http://www.circbase.org/cgi-bin/singlerecord.cgi?id=hsa_circ_0017639
hsa_circ:chr10:7318854-7327916	SFMBT2	146	12	104	159	110	59	60.9936	121.417	0.993237	0.323742	hsa_circ_0000211	http://www.circbase.org/cgi-bin/singlerecord.cgi?id=hsa_circ_0000211
hsa_circ:chr10:7318854-7423911	SFMBT2	6	4	7	7	7	4	4.94536	6.53862	0.40291	0.703977	hsa_circ_0017641	http://www.circbase.org/cgi-bin/singlerecord.cgi?id=hsa_circ_0017641
hsa_circ:chr10:7325866-7327916	SFMBT2	0	0	0	0	3	0	0	0.894966	Inf	0.646689	hsa_circ_0017643	http://www.circbase.org/cgi-bin/singlerecord.cgi?id=hsa_circ_0017643
hsa_circ:chr10:73887840-73892939	ASCC1	0	0	3	3	0	0	0.619821	1.23543	0.995088	1	hsa_circ_0008195	http://www.circbase.org/cgi-bin/singlerecord.cgi?id=hsa_circ_0008195
hsa_circ:chr10:73956569-73963282	ASCC1	0	0	0	0	3	0	0	0.894966	Inf	0.646689	hsa_circ_0018736	http://www.circbase.org/cgi-bin/singlerecord.cgi?id=hsa_circ_0018736
hsa_circ:chr10:73956569-73973089	ASCC1	0	0	2	0	0	0	0.413214	0	-Inf	0.717288	hsa_circ_0008145	http://www.circbase.org/cgi-bin/singlerecord.cgi?id=hsa_circ_0008145
hsa_circ:chr10:73983646-73990198	ANAPC16	0	0	4	0	0	0	0.826428	0	-Inf	0.666287	NA	NA
hsa_circ:chr10:7409611-7412337	SFMBT2	3	0	0	0	0	0	0.679902	0	-Inf	0.702668	hsa_circ_0017647	http://www.circbase.org/cgi-bin/singlerecord.cgi?id=hsa_circ_0017647
hsa_circ:chr10:7409611-7423911	SFMBT2	24	0	10	12	9	5	7.50528	9.58624	0.353058	0.991211	hsa_circ_0017648	http://www.circbase.org/cgi-bin/singlerecord.cgi?id=hsa_circ_0017648
hsa_circ:chr10:74100547-74100928	DNAJB12	14	7	23	10	16	15	11.6686	14.7701	0.340046	0.709899	hsa_circ_0008662	http://www.circbase.org/cgi-bin/singlerecord.cgi?id=hsa_circ_0008662
hsa_circ:chr10:7412243-7423911	SFMBT2	3	0	0	0	0	0	0.679902	0	-Inf	0.702668	hsa_circ_0017649	http://www.circbase.org/cgi-bin/singlerecord.cgi?id=hsa_circ_0017649
hsa_circ:chr10:74310937-74326552	MICU1	0	0	0	0	3	0	0	0.894966	Inf	0.646689	NA	NA
hsa_circ:chr10:74322653-74326552	MICU1	7	3	0	6	10	3	3.19092	6.62985	1.055	0.285061	hsa_circ_0006628	http://www.circbase.org/cgi-bin/singlerecord.cgi?id=hsa_circ_0006628
hsa_circ:chr10:74474869-74475660	MCU	22	2	10	18	25	0	8.12167	14.8706	0.872617	0.50422	hsa_circ_0000247	http://www.circbase.org/cgi-bin/singlerecord.cgi?id=hsa_circ_0000247
hsa_circ:chr10:74628461-74631338	MCU	0	0	0	0	2	0	0	0.596644	Inf	0.669138	hsa_circ_0018761	http://www.circbase.org/cgi-bin/singlerecord.cgi?id=hsa_circ_0018761
hsa_circ:chr10:74790029-74806859	P4HA1	4	0	0	2	0	0	0.906535	0.82362	-0.138385	0.971018	hsa_circ_0007093	http://www.circbase.org/cgi-bin/singlerecord.cgi?id=hsa_circ_0007093
hsa_circ:chr10:74790029-74828741	P4HA1	0	0	3	0	0	0	0.619821	0	-Inf	0.687401	hsa_circ_0018767	http://www.circbase.org/cgi-bin/singlerecord.cgi?id=hsa_circ_0018767
hsa_circ:chr10:74912051-74920309	ECD	3	0	0	2	0	0	0.679902	0.82362	0.276652	1	hsa_circ_0018784	http://www.circbase.org/cgi-bin/singlerecord.cgi?id=hsa_circ_0018784
hsa_circ:chr10:75138669-75139959	ANXA7	0	0	0	0	2	0	0	0.596644	Inf	0.669138	NA	NA
hsa_circ:chr10:75214170-75239275	PPP3CB	4	0	2	0	0	0	1.31975	0	-Inf	0.543767	hsa_circ_0018814	http://www.circbase.org/cgi-bin/singlerecord.cgi?id=hsa_circ_0018814
hsa_circ:chr10:75227311-75239275	PPP3CB	3	0	5	0	0	0	1.71294	0	-Inf	0.412319	hsa_circ_0018815	http://www.circbase.org/cgi-bin/singlerecord.cgi?id=hsa_circ_0018815
hsa_circ:chr10:75234677-75239275	PPP3CB	0	0	5	0	8	0	1.03304	2.38658	1.20805	0.721894	NA	NA
hsa_circ:chr10:75286405-75299351	USP54	4	0	2	0	0	0	1.31975	0	-Inf	0.543767	hsa_circ_0018819	http://www.circbase.org/cgi-bin/singlerecord.cgi?id=hsa_circ_0018819
hsa_circ:chr10:75289438-75299351	USP54	0	0	0	0	0	2	0	0.783848	Inf	0.754629	NA	NA
hsa_circ:chr10:75296027-75299351	USP54	4	0	0	0	4	9	0.906535	4.72061	2.38054	0.333881	hsa_circ_0004568	http://www.circbase.org/cgi-bin/singlerecord.cgi?id=hsa_circ_0004568
hsa_circ:chr10:75301133-75305430	USP54	0	0	0	0	0	2	0	0.783848	Inf	0.754629	NA	NA
hsa_circ:chr10:75305296-75336119	USP54	0	0	0	0	2	0	0	0.596644	Inf	0.669138	hsa_circ_0018827	http://www.circbase.org/cgi-bin/singlerecord.cgi?id=hsa_circ_0018827
hsa_circ:chr10:75331179-75336119	USP54	0	0	0	0	0	3	0	1.17577	Inf	0.64982	hsa_circ_0007221	http://www.circbase.org/cgi-bin/singlerecord.cgi?id=hsa_circ_0007221
hsa_circ:chr10:75335270-75336119	USP54	0	0	3	0	0	0	0.619821	0	-Inf	0.687401	NA	NA
hsa_circ:chr10:75830428-75832610	VCL	0	0	0	0	3	3	0	2.07074	Inf	0.31335	hsa_circ_0007797	http://www.circbase.org/cgi-bin/singlerecord.cgi?id=hsa_circ_0007797
hsa_circ:chr10:75830428-75834661	VCL	4	0	6	5	3	0	2.14618	2.95402	0.460907	1	hsa_circ_0018881	http://www.circbase.org/cgi-bin/singlerecord.cgi?id=hsa_circ_0018881
hsa_circ:chr10:75830428-75854219	VCL	2	0	4	0	2	0	1.2797	0.596644	-1.10086	0.840832	hsa_circ_0018884	http://www.circbase.org/cgi-bin/singlerecord.cgi?id=hsa_circ_0018884
hsa_circ:chr10:75856962-75860855	VCL	2	0	0	0	0	0	0.453268	0	-Inf	0.744945	hsa_circ_0018889	http://www.circbase.org/cgi-bin/singlerecord.cgi?id=hsa_circ_0018889
hsa_circ:chr10:76074425-76158337	ADK	0	0	2	4	6	2	0.413214	4.22102	3.35263	0.158155	hsa_circ_0018894	http://www.circbase.org/cgi-bin/singlerecord.cgi?id=hsa_circ_0018894
hsa_circ:chr10:76153899-76158337	ADK	3	2	3	0	2	0	2.36938	0.596644	-1.98957	0.611519	hsa_circ_0009121	http://www.circbase.org/cgi-bin/singlerecord.cgi?id=hsa_circ_0009121
hsa_circ:chr10:7657945-7697638	ITIH5	16	0	15	0	4	6	6.72525	3.54483	-0.92387	0.372318	hsa_circ_0017650	http://www.circbase.org/cgi-bin/singlerecord.cgi?id=hsa_circ_0017650
hsa_circ:chr10:76598441-76603236	KAT6B	15	3	5	0	0	7	6.03703	2.74347	-1.13784	0.342187	hsa_circ_0005164	http://www.circbase.org/cgi-bin/singlerecord.cgi?id=hsa_circ_0005164
hsa_circ:chr10:76602358-76603236	KAT6B	0	3	6	0	3	0	2.84413	0.894966	-1.66808	0.648566	hsa_circ_0005235	http://www.circbase.org/cgi-bin/singlerecord.cgi?id=hsa_circ_0005235
hsa_circ:chr10:76729418-76748870	KAT6B	0	4	3	0	0	0	2.75913	0	-Inf	0.261816	NA	NA
hsa_circ:chr10:7679191-7697638	ITIH5	3	0	0	0	0	0	0.679902	0	-Inf	0.702668	NA	NA
hsa_circ:chr10:76910272-76910864	SAMD8	3	0	5	0	0	0	1.71294	0	-Inf	0.412319	hsa_circ_0006148	http://www.circbase.org/cgi-bin/singlerecord.cgi?id=hsa_circ_0006148
hsa_circ:chr10:76910272-76924498	SAMD8	0	0	0	2	0	0	0	0.82362	Inf	0.762968	hsa_circ_0018904	http://www.circbase.org/cgi-bin/singlerecord.cgi?id=hsa_circ_0018904
hsa_circ:chr10:76910272-76928416	SAMD8	0	0	3	0	0	0	0.619821	0	-Inf	0.687401	hsa_circ_0018905	http://www.circbase.org/cgi-bin/singlerecord.cgi?id=hsa_circ_0018905
hsa_circ:chr10:76978821-76979114	VDAC2	23	0	6	6	10	5	6.45222	7.4137	0.200398	1	hsa_circ_0007335	http://www.circbase.org/cgi-bin/singlerecord.cgi?id=hsa_circ_0007335
hsa_circ:chr10:77795766-77818541	C10orf11	5	0	2	0	0	3	1.54638	1.17577	-0.395289	0.848176	NA	NA
hsa_circ:chr10:7839010-7844817	ATP5C1	138	129	175	28	87	91	136.424	73.1498	-0.899177	0.228737	hsa_circ_0007292	http://www.circbase.org/cgi-bin/singlerecord.cgi?id=hsa_circ_0007292
hsa_circ:chr10:78832855-78850268	KCNMA1	2	0	0	0	0	0	0.453268	0	-Inf	0.744945	hsa_circ_0018922	http://www.circbase.org/cgi-bin/singlerecord.cgi?id=hsa_circ_0018922
hsa_circ:chr10:79613112-79614128	DLG5	5	2	2	5	0	0	2.61604	2.05905	-0.345406	0.874333	hsa_circ_0006649	http://www.circbase.org/cgi-bin/singlerecord.cgi?id=hsa_circ_0006649
hsa_circ:chr10:79761955-79767624	POLR3A	0	0	3	0	0	0	0.619821	0	-Inf	0.687401	NA	NA
hsa_circ:chr10:81813152-81816161	TMEM254-AS1	3	4	2	0	0	0	3.23243	0	-Inf	0.17464	hsa_circ_0018974	http://www.circbase.org/cgi-bin/singlerecord.cgi?id=hsa_circ_0018974
hsa_circ:chr10:82039929-82043794	MAT1A	0	0	0	0	0	4	0	1.5677	Inf	0.509733	NA	NA
hsa_circ:chr10:82185622-82187252	FAM213A	3	0	3	0	0	0	1.29972	0	-Inf	0.548242	hsa_circ_0018982	http://www.circbase.org/cgi-bin/singlerecord.cgi?id=hsa_circ_0018982
hsa_circ:chr10:82266984-82269227	TSPAN14	0	0	3	0	0	0	0.619821	0	-Inf	0.687401	hsa_circ_0008856	http://www.circbase.org/cgi-bin/singlerecord.cgi?id=hsa_circ_0008856
hsa_circ:chr10:86130770-86133571	CCSER2	13	0	9	2	8	3	4.8057	4.38597	-0.131852	0.861318	hsa_circ_0018992	http://www.circbase.org/cgi-bin/singlerecord.cgi?id=hsa_circ_0018992
hsa_circ:chr10:86177527-86185649	CCSER2	58	11	61	37	47	42	31.6309	45.7189	0.531457	0.519338	hsa_circ_0006956	http://www.circbase.org/cgi-bin/singlerecord.cgi?id=hsa_circ_0006956
hsa_circ:chr10:86177527-86198463	CCSER2	0	0	5	5	0	2	1.03304	2.8429	1.46047	0.746727	hsa_circ_0003018	http://www.circbase.org/cgi-bin/singlerecord.cgi?id=hsa_circ_0003018
hsa_circ:chr10:86177527-86237420	CCSER2	0	3	0	0	0	0	1.60448	0	-Inf	0.626747	hsa_circ_0018996	http://www.circbase.org/cgi-bin/singlerecord.cgi?id=hsa_circ_0018996
hsa_circ:chr10:86198268-86237420	CCSER2	20	9	39	11	26	12	17.4038	16.9894	-0.03477	0.985559	hsa_circ_0018998	http://www.circbase.org/cgi-bin/singlerecord.cgi?id=hsa_circ_0018998
hsa_circ:chr10:86223689-86237420	CCSER2	0	0	7	0	0	0	1.44625	0	-Inf	0.492902	NA	NA
hsa_circ:chr10:875325-910210	LARP4B	0	0	2	0	0	0	0.413214	0	-Inf	0.717288	NA	NA
hsa_circ:chr10:88203032-88206206	WAPL	0	0	4	0	2	0	0.826428	0.596644	-0.470019	0.990285	NA	NA
hsa_circ:chr10:88211724-88221044	WAPL	2	4	4	0	3	6	3.41901	3.24651	-0.0746869	0.971344	hsa_circ_0019005	http://www.circbase.org/cgi-bin/singlerecord.cgi?id=hsa_circ_0019005
hsa_circ:chr10:88211724-88233730	WAPL	4	2	6	0	2	0	3.21583	0.596644	-2.43025	0.377195	hsa_circ_0019006	http://www.circbase.org/cgi-bin/singlerecord.cgi?id=hsa_circ_0019006
hsa_circ:chr10:88212977-88220253	WAPL	0	4	4	0	2	0	2.96574	0.596644	-2.31345	0.550691	NA	NA
hsa_circ:chr10:88218746-88233730	WAPL	5	2	0	0	0	0	2.20282	0	-Inf	0.336408	NA	NA
hsa_circ:chr10:88220156-88221044	WAPL	2	0	0	0	0	0	0.453268	0	-Inf	0.744945	NA	NA
hsa_circ:chr10:88227036-88233730	WAPL	0	2	3	0	0	0	1.68948	0	-Inf	0.495948	NA	NA
hsa_circ:chr10:88230749-88277848	WAPL	0	0	0	0	2	0	0	0.596644	Inf	0.669138	NA	NA
hsa_circ:chr10:88231965-88233730	WAPL	0	2	4	0	0	0	1.89608	0	-Inf	0.421648	hsa_circ_0005828	http://www.circbase.org/cgi-bin/singlerecord.cgi?id=hsa_circ_0005828
hsa_circ:chr10:882343-890995	LARP4B	0	0	0	5	0	0	0	2.05905	Inf	0.441196	hsa_circ_0008837	http://www.circbase.org/cgi-bin/singlerecord.cgi?id=hsa_circ_0008837
hsa_circ:chr10:88598622-88635842	BMPR1A	3	0	0	0	0	0	0.679902	0	-Inf	0.702668	hsa_circ_0006675	http://www.circbase.org/cgi-bin/singlerecord.cgi?id=hsa_circ_0006675
hsa_circ:chr10:88635624-88635842	BMPR1A	0	0	0	0	0	6	0	2.35155	Inf	0.405635	NA	NA
hsa_circ:chr10:88671997-88677083	BMPR1A	5	0	0	0	0	0	1.13317	0	-Inf	0.607032	NA	NA
hsa_circ:chr10:88849319-88852411	GLUD1	0	2	0	0	0	0	1.06966	0	-Inf	0.792224	hsa_circ_0019037	http://www.circbase.org/cgi-bin/singlerecord.cgi?id=hsa_circ_0019037
hsa_circ:chr10:88911107-88912636	FAM35A	4	0	0	0	0	0	0.906535	0	-Inf	0.665021	NA	NA
hsa_circ:chr10:89268093-89280926	MINPP1	2	0	0	0	0	0	0.453268	0	-Inf	0.744945	NA	NA
hsa_circ:chr10:89468953-89487246	PAPSS2	0	2	0	0	0	0	1.06966	0	-Inf	0.792224	NA	NA
hsa_circ:chr10:89527430-89536184	ATAD1	10	6	8	10	8	16	7.12816	12.7755	0.841774	0.31675	hsa_circ_0007229	http://www.circbase.org/cgi-bin/singlerecord.cgi?id=hsa_circ_0007229
hsa_circ:chr10:89685270-89693008	PTEN	0	0	0	2	0	0	0	0.82362	Inf	0.762968	hsa_circ_0002934	http://www.circbase.org/cgi-bin/singlerecord.cgi?id=hsa_circ_0002934
hsa_circ:chr10:90661413-90682193	STAMBPL1	3	0	0	2	3	0	0.679902	1.71859	1.33782	0.784807	hsa_circ_0019061	http://www.circbase.org/cgi-bin/singlerecord.cgi?id=hsa_circ_0019061
hsa_circ:chr10:909683-910210	LARP4B	4	0	0	6	13	4	0.906535	7.91674	3.12647	0.0321204	hsa_circ_0017412	http://www.circbase.org/cgi-bin/singlerecord.cgi?id=hsa_circ_0017412
hsa_circ:chr10:909683-931700	LARP4B	2	0	2	0	0	0	0.866482	0	-Inf	0.666298	hsa_circ_0005772	http://www.circbase.org/cgi-bin/singlerecord.cgi?id=hsa_circ_0005772
hsa_circ:chr10:91222136-91222381	ENSG00000234452.1,SLC16A12,SLC16A12-AS1	0	0	2	0	0	0	0.413214	0	-Inf	0.717288	NA	NA
hsa_circ:chr10:91511103-91522592	KIF20B	7	4	0	6	6	0	3.72575	4.26079	0.193592	0.76837	hsa_circ_0019079	http://www.circbase.org/cgi-bin/singlerecord.cgi?id=hsa_circ_0019079
hsa_circ:chr10:93185038-93221941	HECTD2	4	0	5	4	6	6	1.93957	5.78872	1.57751	0.369102	hsa_circ_0007168	http://www.circbase.org/cgi-bin/singlerecord.cgi?id=hsa_circ_0007168
hsa_circ:chr10:93220184-93221941	HECTD2	0	2	0	0	3	0	1.06966	0.894966	-0.25724	0.942097	hsa_circ_0019101	http://www.circbase.org/cgi-bin/singlerecord.cgi?id=hsa_circ_0019101
hsa_circ:chr10:93244264-93251064	HECTD2	2	0	0	0	2	0	0.453268	0.596644	0.396507	1	hsa_circ_0019102	http://www.circbase.org/cgi-bin/singlerecord.cgi?id=hsa_circ_0019102
hsa_circ:chr10:93579027-93602148	TNKS2	5	0	10	0	10	4	3.19924	4.55092	0.508428	0.821229	NA	NA
hsa_circ:chr10:93590680-93602148	TNKS2	0	0	2	0	0	0	0.413214	0	-Inf	0.717288	hsa_circ_0008170	http://www.circbase.org/cgi-bin/singlerecord.cgi?id=hsa_circ_0008170
hsa_circ:chr10:93600318-93605697	TNKS2	0	0	0	0	0	5	0	1.95962	Inf	0.435686	NA	NA
hsa_circ:chr10:93608140-93611093	TNKS2	0	0	6	0	5	0	1.23964	1.49161	0.266947	1	hsa_circ_0008332	http://www.circbase.org/cgi-bin/singlerecord.cgi?id=hsa_circ_0008332
hsa_circ:chr10:93699709-93702325	BTAF1	2	0	8	6	7	0	2.10612	4.55911	1.11416	0.6042	hsa_circ_0019120	http://www.circbase.org/cgi-bin/singlerecord.cgi?id=hsa_circ_0019120
hsa_circ:chr10:93711160-93713630	BTAF1	3	2	0	0	4	3	1.74956	2.36906	0.437326	0.747418	hsa_circ_0019122	http://www.circbase.org/cgi-bin/singlerecord.cgi?id=hsa_circ_0019122
hsa_circ:chr10:93711160-93726514	BTAF1	0	2	0	0	3	0	1.06966	0.894966	-0.25724	0.942097	NA	NA
hsa_circ:chr10:93711160-93757508	BTAF1	0	0	2	0	0	0	0.413214	0	-Inf	0.717288	hsa_circ_0019123	http://www.circbase.org/cgi-bin/singlerecord.cgi?id=hsa_circ_0019123
hsa_circ:chr10:93751876-93757508	BTAF1	0	0	0	0	3	0	0	0.894966	Inf	0.646689	NA	NA
hsa_circ:chr10:93751876-93768032	BTAF1	0	0	0	0	2	0	0	0.596644	Inf	0.669138	hsa_circ_0005975	http://www.circbase.org/cgi-bin/singlerecord.cgi?id=hsa_circ_0005975
hsa_circ:chr10:93754292-93768032	BTAF1	12	7	11	2	19	9	8.73608	10.0191	0.197689	0.662854	hsa_circ_0008148	http://www.circbase.org/cgi-bin/singlerecord.cgi?id=hsa_circ_0008148
hsa_circ:chr10:93756126-93757508	BTAF1	5	0	6	0	0	2	2.37281	0.783848	-1.59795	0.480639	hsa_circ_0003584	http://www.circbase.org/cgi-bin/singlerecord.cgi?id=hsa_circ_0003584
hsa_circ:chr10:93756126-93768032	BTAF1	3	0	9	2	5	5	2.53937	4.27485	0.751406	0.804576	hsa_circ_0007578	http://www.circbase.org/cgi-bin/singlerecord.cgi?id=hsa_circ_0007578
hsa_circ:chr10:93768586-93768965	BTAF1	0	0	0	0	2	0	0	0.596644	Inf	0.669138	NA	NA
hsa_circ:chr10:93841077-93851701	CPEB3	12	10	14	4	5	3	10.9604	4.31462	-1.34499	0.225588	hsa_circ_0004224	http://www.circbase.org/cgi-bin/singlerecord.cgi?id=hsa_circ_0004224
hsa_circ:chr10:93870833-93940776	CPEB3	2	2	0	0	0	0	1.52292	0	-Inf	0.572867	NA	NA
hsa_circ:chr10:93902786-93904869	CPEB3	10	0	9	0	0	0	4.1258	0	-Inf	0.05074	hsa_circ_0002435	http://www.circbase.org/cgi-bin/singlerecord.cgi?id=hsa_circ_0002435
hsa_circ:chr10:93902786-93940776	CPEB3	0	0	0	0	7	0	0	2.08825	Inf	0.353136	hsa_circ_0019146	http://www.circbase.org/cgi-bin/singlerecord.cgi?id=hsa_circ_0019146
hsa_circ:chr10:93940720-93952393	CPEB3	2	0	0	0	0	0	0.453268	0	-Inf	0.744945	hsa_circ_0019148	http://www.circbase.org/cgi-bin/singlerecord.cgi?id=hsa_circ_0019148
hsa_circ:chr10:94234598-94235751	IDE	2	0	5	0	0	0	1.4863	0	-Inf	0.48325	NA	NA
hsa_circ:chr10:94243012-94250352	IDE	0	0	2	0	0	0	0.413214	0	-Inf	0.717288	NA	NA
hsa_circ:chr10:94243012-94267962	IDE	0	7	0	0	0	0	3.74379	0	-Inf	0.41643	NA	NA
hsa_circ:chr10:94264551-94267962	IDE	0	0	2	0	0	0	0.413214	0	-Inf	0.717288	NA	NA
hsa_circ:chr10:94268485-94297307	IDE	0	0	2	0	0	0	0.413214	0	-Inf	0.717288	NA	NA
hsa_circ:chr10:94291505-94297307	IDE	11	10	13	5	0	5	10.5271	4.01867	-1.38932	0.172157	hsa_circ_0000251	http://www.circbase.org/cgi-bin/singlerecord.cgi?id=hsa_circ_0000251
hsa_circ:chr10:94407969-94410274	KIF11	0	0	0	3	0	0	0	1.23543	Inf	0.644301	NA	NA
hsa_circ:chr10:94653106-94659401	EXOC6	15	4	13	0	12	7	8.22471	6.32333	-0.379279	0.782967	hsa_circ_0019170	http://www.circbase.org/cgi-bin/singlerecord.cgi?id=hsa_circ_0019170
hsa_circ:chr10:94653106-94669388	EXOC6	0	0	7	0	6	3	1.44625	2.96571	1.03606	0.711942	hsa_circ_0019171	http://www.circbase.org/cgi-bin/singlerecord.cgi?id=hsa_circ_0019171
hsa_circ:chr10:94653106-94679807	EXOC6	9	0	0	0	6	0	2.0397	1.78993	-0.188455	1	hsa_circ_0019172	http://www.circbase.org/cgi-bin/singlerecord.cgi?id=hsa_circ_0019172
hsa_circ:chr10:94669184-94715471	EXOC6	0	0	0	0	0	3	0	1.17577	Inf	0.64982	hsa_circ_0019176	http://www.circbase.org/cgi-bin/singlerecord.cgi?id=hsa_circ_0019176
hsa_circ:chr10:94688096-94757372	EXOC6	2	0	0	0	0	0	0.453268	0	-Inf	0.744945	NA	NA
hsa_circ:chr10:94694067-94733989	EXOC6	0	0	0	0	0	3	0	1.17577	Inf	0.64982	NA	NA
hsa_circ:chr10:94733810-94774024	EXOC6	0	0	0	0	2	0	0	0.596644	Inf	0.669138	NA	NA
hsa_circ:chr10:95107374-95109726	MYOF	0	0	2	0	2	0	0.413214	0.596644	0.529981	1	hsa_circ_0019198	http://www.circbase.org/cgi-bin/singlerecord.cgi?id=hsa_circ_0019198
hsa_circ:chr10:95123718-95129533	MYOF	0	0	0	0	2	0	0	0.596644	Inf	0.669138	hsa_circ_0019201	http://www.circbase.org/cgi-bin/singlerecord.cgi?id=hsa_circ_0019201
hsa_circ:chr10:95140976-95148911	MYOF	11	0	8	9	14	12	4.14583	12.5859	1.60207	0.155845	hsa_circ_0005898	http://www.circbase.org/cgi-bin/singlerecord.cgi?id=hsa_circ_0005898
hsa_circ:chr10:95140976-95162104	MYOF	0	0	0	0	2	0	0	0.596644	Inf	0.669138	NA	NA
hsa_circ:chr10:95790440-95792009	PLCE1	9	5	14	0	7	7	7.60634	4.83172	-0.654665	0.608825	hsa_circ_0019223	http://www.circbase.org/cgi-bin/singlerecord.cgi?id=hsa_circ_0019223
hsa_circ:chr10:96005703-96006378	PLCE1	4	0	12	2	2	4	3.38582	2.98796	-0.180345	0.767315	hsa_circ_0019225	http://www.circbase.org/cgi-bin/singlerecord.cgi?id=hsa_circ_0019225
hsa_circ:chr10:96018557-96018907	PLCE1	3	0	0	3	14	7	0.679902	8.15541	3.58436	0.0162743	hsa_circ_0019230	http://www.circbase.org/cgi-bin/singlerecord.cgi?id=hsa_circ_0019230
hsa_circ:chr10:96201653-96234540	TBC1D12	20	15	19	4	17	11	16.4806	11.0299	-0.579354	0.658608	hsa_circ_0008874	http://www.circbase.org/cgi-bin/singlerecord.cgi?id=hsa_circ_0008874
hsa_circ:chr10:96201653-96260084	TBC1D12	0	2	4	0	0	0	1.89608	0	-Inf	0.421648	NA	NA
hsa_circ:chr10:96201653-96271411	TBC1D12	0	0	0	4	0	0	0	1.64724	Inf	0.497382	NA	NA
hsa_circ:chr10:96201653-96282210	TBC1D12	0	0	3	0	0	0	0.619821	0	-Inf	0.687401	NA	NA
hsa_circ:chr10:96253122-96260084	TBC1D12	0	0	2	0	0	0	0.413214	0	-Inf	0.717288	NA	NA
hsa_circ:chr10:96256812-96269936	TBC1D12	3	0	0	0	2	0	0.679902	0.596644	-0.188455	1	NA	NA
hsa_circ:chr10:96267024-96271411	TBC1D12	0	0	4	0	0	0	0.826428	0	-Inf	0.666287	hsa_circ_0005691	http://www.circbase.org/cgi-bin/singlerecord.cgi?id=hsa_circ_0005691
hsa_circ:chr10:96267024-96282210	TBC1D12	0	0	4	0	0	0	0.826428	0	-Inf	0.666287	NA	NA
hsa_circ:chr10:96271340-96282210	TBC1D12	0	0	2	0	0	0	0.413214	0	-Inf	0.717288	NA	NA
hsa_circ:chr10:96466541-96493195	CYP2C18	0	0	0	0	0	2	0	0.783848	Inf	0.754629	NA	NA
hsa_circ:chr10:96534815-96580394	CYP2C19	0	0	0	0	5	0	0	1.49161	Inf	0.456876	NA	NA
hsa_circ:chr10:96534815-96609815	CYP2C19	0	0	0	0	11	0	0	3.28154	Inf	0.297482	NA	NA
hsa_circ:chr10:96540256-96541754	CYP2C19	0	0	0	0	2	0	0	0.596644	Inf	0.669138	NA	NA
hsa_circ:chr10:96580253-96609815	CYP2C19	0	0	0	0	11	5	0	5.24116	Inf	0.0236986	NA	NA
hsa_circ:chr10:96602594-96609815	CYP2C19	0	0	0	0	13	6	0	6.22973	Inf	0.0190254	NA	NA
hsa_circ:chr10:96961742-96967172	ACSM6	0	3	0	0	0	0	1.60448	0	-Inf	0.626747	NA	NA
hsa_circ:chr10:97098890-97106209	SORBS1	3	0	0	0	0	0	0.679902	0	-Inf	0.702668	NA	NA
hsa_circ:chr10:97141442-97170534	SORBS1	3	0	8	0	2	8	2.33276	3.73204	0.677927	0.927049	NA	NA
hsa_circ:chr10:97392716-97393406	ALDH18A1	3	0	4	0	0	0	1.50633	0	-Inf	0.478457	NA	NA
hsa_circ:chr10:97396850-97413162	ALDH18A1	0	0	0	0	0	2	0	0.783848	Inf	0.754629	NA	NA
hsa_circ:chr10:97582994-97607463	ENTPD1	0	0	4	0	0	0	0.826428	0	-Inf	0.666287	NA	NA
hsa_circ:chr10:97681773-97687089	C10orf131	0	0	0	0	4	0	0	1.19329	Inf	0.564216	NA	NA
hsa_circ:chr10:98303833-98325183	TM9SF3	6	2	11	0	6	7	4.70214	4.5334	-0.0527224	0.986711	hsa_circ_0005801	http://www.circbase.org/cgi-bin/singlerecord.cgi?id=hsa_circ_0005801
hsa_circ:chr10:98303833-98336586	TM9SF3	12	9	12	5	9	6	10.0123	7.09549	-0.496804	0.749827	NA	NA
hsa_circ:chr10:98307652-98325183	TM9SF3	0	0	0	0	2	0	0	0.596644	Inf	0.669138	NA	NA
hsa_circ:chr10:98383229-98388250	PIK3AP1	0	2	0	0	0	0	1.06966	0	-Inf	0.792224	hsa_circ_0019307	http://www.circbase.org/cgi-bin/singlerecord.cgi?id=hsa_circ_0019307
hsa_circ:chr10:98383229-98405419	PIK3AP1	7	0	0	0	0	0	1.58644	0	-Inf	0.459622	hsa_circ_0019308	http://www.circbase.org/cgi-bin/singlerecord.cgi?id=hsa_circ_0019308
hsa_circ:chr10:98405230-98416691	PIK3AP1	0	2	0	0	0	2	1.06966	0.783848	-0.448499	1	hsa_circ_0019311	http://www.circbase.org/cgi-bin/singlerecord.cgi?id=hsa_circ_0019311
hsa_circ:chr10:98411005-98416691	PIK3AP1	0	0	0	0	2	0	0	0.596644	Inf	0.669138	NA	NA
hsa_circ:chr10:98667022-98667504	LCOR	0	18	54	0	0	0	20.7837	0	-Inf	0.00340345	hsa_circ_0007707	http://www.circbase.org/cgi-bin/singlerecord.cgi?id=hsa_circ_0007707
hsa_circ:chr10:98667022-98704002	LCOR	3	0	4	0	0	0	1.50633	0	-Inf	0.478457	hsa_circ_0019314	http://www.circbase.org/cgi-bin/singlerecord.cgi?id=hsa_circ_0019314
hsa_circ:chr10:98667022-98711953	LCOR	0	3	0	0	0	0	1.60448	0	-Inf	0.626747	hsa_circ_0019316	http://www.circbase.org/cgi-bin/singlerecord.cgi?id=hsa_circ_0019316
hsa_circ:chr10:98703870-98711953	LCOR	8	6	8	5	0	2	6.67489	2.8429	-1.23138	0.319439	hsa_circ_0008102	http://www.circbase.org/cgi-bin/singlerecord.cgi?id=hsa_circ_0008102
hsa_circ:chr10:98790514-98794299	SLIT1	2	0	0	0	0	0	0.453268	0	-Inf	0.744945	NA	NA
hsa_circ:chr10:99196948-99197507	EXOSC1	0	7	8	0	8	13	5.39665	7.48159	0.471281	0.575781	hsa_circ_0004896	http://www.circbase.org/cgi-bin/singlerecord.cgi?id=hsa_circ_0004896
hsa_circ:chr10:99196948-99203068	EXOSC1	0	2	0	0	0	0	1.06966	0	-Inf	0.792224	hsa_circ_0019343	http://www.circbase.org/cgi-bin/singlerecord.cgi?id=hsa_circ_0019343
hsa_circ:chr10:99236440-99238146	MMS19	0	0	9	0	0	0	1.85946	0	-Inf	0.393544	hsa_circ_0006520	http://www.circbase.org/cgi-bin/singlerecord.cgi?id=hsa_circ_0006520
hsa_circ:chr10:99358532-99361747	HOGA1	0	0	2	0	0	0	0.413214	0	-Inf	0.717288	NA	NA
hsa_circ:chr10:99416042-99416731	PI4K2A	4	0	3	0	0	0	1.52636	0	-Inf	0.473694	hsa_circ_0005111	http://www.circbase.org/cgi-bin/singlerecord.cgi?id=hsa_circ_0005111
hsa_circ:chr10:99502851-99504672	ZFYVE27	4	4	6	0	0	0	4.28549	0	-Inf	0.0652293	hsa_circ_0003168	http://www.circbase.org/cgi-bin/singlerecord.cgi?id=hsa_circ_0003168
hsa_circ:chr10:99915850-99923154	R3HCC1L	0	0	3	0	0	0	0.619821	0	-Inf	0.687401	hsa_circ_0004419	http://www.circbase.org/cgi-bin/singlerecord.cgi?id=hsa_circ_0004419
hsa_circ:chr10:99915850-99969656	R3HCC1L	4	0	0	0	0	0	0.906535	0	-Inf	0.665021	NA	NA
hsa_circ:chr10:99922640-99969656	R3HCC1L	0	3	0	0	0	0	1.60448	0	-Inf	0.626747	NA	NA
hsa_circ:chr11:1000432-1003804	AP2A2	2	0	0	2	0	0	0.453268	0.82362	0.861615	1	hsa_circ_0020749	http://www.circbase.org/cgi-bin/singlerecord.cgi?id=hsa_circ_0020749
hsa_circ:chr11:10011044-10024236	SBF2	0	0	3	0	0	2	0.619821	0.783848	0.338722	1	NA	NA
hsa_circ:chr11:10019813-10024236	SBF2	0	0	4	0	2	0	0.826428	0.596644	-0.470019	0.990285	hsa_circ_0007055	http://www.circbase.org/cgi-bin/singlerecord.cgi?id=hsa_circ_0007055
hsa_circ:chr11:10049999-10064528	SBF2	0	0	5	2	0	0	1.03304	0.82362	-0.32684	0.895106	hsa_circ_0021237	http://www.circbase.org/cgi-bin/singlerecord.cgi?id=hsa_circ_0021237
hsa_circ:chr11:101946604-101952012	C11orf70	4	0	3	0	0	0	1.52636	0	-Inf	0.473694	NA	NA
hsa_circ:chr11:102076624-102080295	YAP1	3	0	0	5	0	0	0.679902	2.05905	1.59858	0.800705	hsa_circ_0006286	http://www.circbase.org/cgi-bin/singlerecord.cgi?id=hsa_circ_0006286
hsa_circ:chr11:102076624-102094483	YAP1	0	0	2	0	0	0	0.413214	0	-Inf	0.717288	hsa_circ_0005990	http://www.circbase.org/cgi-bin/singlerecord.cgi?id=hsa_circ_0005990
hsa_circ:chr11:102233627-102239279	BIRC2	18	9	22	11	13	3	13.4382	9.58387	-0.487662	0.603642	hsa_circ_0004103	http://www.circbase.org/cgi-bin/singlerecord.cgi?id=hsa_circ_0004103
hsa_circ:chr11:102742324-102742682	MMP12	0	0	0	17	0	0	0	7.00077	Inf	0.270442	NA	NA
hsa_circ:chr11:102985906-102992225	DYNC2H1	3	0	0	0	0	0	0.679902	0	-Inf	0.702668	NA	NA
hsa_circ:chr11:102995829-102999734	DYNC2H1	0	0	0	0	3	0	0	0.894966	Inf	0.646689	NA	NA
hsa_circ:chr11:103086450-103093815	DYNC2H1	0	0	2	0	3	0	0.413214	0.894966	1.11494	0.933648	NA	NA
hsa_circ:chr11:103086450-103229087	DYNC2H1	0	0	2	0	0	0	0.413214	0	-Inf	0.717288	NA	NA
hsa_circ:chr11:103090644-103093815	DYNC2H1	0	2	7	8	4	2	2.5159	5.27162	1.06717	0.480454	NA	NA
hsa_circ:chr11:103092759-103093815	DYNC2H1	0	0	3	0	0	0	0.619821	0	-Inf	0.687401	hsa_circ_0006510	http://www.circbase.org/cgi-bin/singlerecord.cgi?id=hsa_circ_0006510
hsa_circ:chr11:103092759-103124177	DYNC2H1	0	0	0	0	3	0	0	0.894966	Inf	0.646689	hsa_circ_0024132	http://www.circbase.org/cgi-bin/singlerecord.cgi?id=hsa_circ_0024132
hsa_circ:chr11:103124014-103130706	DYNC2H1	0	0	0	0	3	0	0	0.894966	Inf	0.646689	hsa_circ_0024136	http://www.circbase.org/cgi-bin/singlerecord.cgi?id=hsa_circ_0024136
hsa_circ:chr11:103151077-103158334	DYNC2H1	0	0	0	3	0	0	0	1.23543	Inf	0.644301	hsa_circ_0006960	http://www.circbase.org/cgi-bin/singlerecord.cgi?id=hsa_circ_0006960
hsa_circ:chr11:103173822-103182762	DYNC2H1	0	3	0	4	8	0	1.60448	4.03382	1.33004	0.199208	hsa_circ_0024142	http://www.circbase.org/cgi-bin/singlerecord.cgi?id=hsa_circ_0024142
hsa_circ:chr11:103173822-103187349	DYNC2H1	0	0	4	0	6	0	0.826428	1.78993	1.11494	0.765775	hsa_circ_0006864	http://www.circbase.org/cgi-bin/singlerecord.cgi?id=hsa_circ_0006864
hsa_circ:chr11:103173822-103194718	DYNC2H1	3	5	13	0	26	0	6.03993	7.75637	0.36085	0.723483	hsa_circ_0024143	http://www.circbase.org/cgi-bin/singlerecord.cgi?id=hsa_circ_0024143
hsa_circ:chr11:103173822-103229087	DYNC2H1	0	6	4	0	22	3	4.03539	7.73886	0.939411	0.403494	hsa_circ_0024144	http://www.circbase.org/cgi-bin/singlerecord.cgi?id=hsa_circ_0024144
hsa_circ:chr11:103173822-103270600	DYNC2H1	0	0	0	0	3	0	0	0.894966	Inf	0.646689	NA	NA
hsa_circ:chr11:103173822-103306760	DYNC2H1	0	0	0	0	3	0	0	0.894966	Inf	0.646689	NA	NA
hsa_circ:chr11:103182607-103194718	DYNC2H1	0	0	2	0	5	0	0.413214	1.49161	1.85191	0.706913	hsa_circ_0006921	http://www.circbase.org/cgi-bin/singlerecord.cgi?id=hsa_circ_0006921
hsa_circ:chr11:103182607-103229087	DYNC2H1	0	0	0	0	3	0	0	0.894966	Inf	0.646689	NA	NA
hsa_circ:chr11:103187274-103194718	DYNC2H1	0	0	0	3	0	0	0	1.23543	Inf	0.644301	NA	NA
hsa_circ:chr11:103814180-103870983	PDGFD	0	0	2	0	0	0	0.413214	0	-Inf	0.717288	NA	NA
hsa_circ:chr11:103866793-103870965	PDGFD	4	0	4	2	0	0	1.73296	0.82362	-1.07319	0.661207	NA	NA
hsa_circ:chr11:103866793-103870983	PDGFD	3	0	4	0	2	3	1.50633	1.77242	0.23468	1	NA	NA
hsa_circ:chr11:10483062-10500277	AMPD3	0	0	0	0	2	0	0	0.596644	Inf	0.669138	hsa_circ_0008714	http://www.circbase.org/cgi-bin/singlerecord.cgi?id=hsa_circ_0008714
hsa_circ:chr11:106810186-106810904	GUCY1A2	3	0	0	0	0	3	0.679902	1.17577	0.790211	1	hsa_circ_0024152	http://www.circbase.org/cgi-bin/singlerecord.cgi?id=hsa_circ_0024152
hsa_circ:chr11:106810186-106856857	GUCY1A2	0	2	4	0	0	3	1.89608	1.17577	-0.689414	0.889143	NA	NA
hsa_circ:chr11:106849345-106856857	GUCY1A2	29	0	51	10	27	38	17.1093	27.0659	0.661693	0.703627	hsa_circ_0008602	http://www.circbase.org/cgi-bin/singlerecord.cgi?id=hsa_circ_0008602
hsa_circ:chr11:107219663-107263621	CWF19L2	0	0	2	0	0	0	0.413214	0	-Inf	0.717288	NA	NA
hsa_circ:chr11:107260800-107263621	CWF19L2	8	0	18	5	15	0	5.532	6.53388	0.240139	0.97297	NA	NA
hsa_circ:chr11:107260800-107289013	CWF19L2	5	3	5	3	3	0	3.77069	2.1304	-0.823706	0.704685	hsa_circ_0006868	http://www.circbase.org/cgi-bin/singlerecord.cgi?id=hsa_circ_0006868
hsa_circ:chr11:107288920-107304475	CWF19L2	0	0	0	0	2	0	0	0.596644	Inf	0.669138	NA	NA
hsa_circ:chr11:107673727-107686691	SLC35F2	0	0	0	2	4	0	0	2.01691	Inf	0.321688	NA	NA
hsa_circ:chr11:107904528-107925682	CUL5	0	3	3	0	0	0	2.2243	0	-Inf	0.362779	NA	NA
hsa_circ:chr11:107916997-107923528	CUL5	0	2	0	0	0	0	1.06966	0	-Inf	0.792224	hsa_circ_0024168	http://www.circbase.org/cgi-bin/singlerecord.cgi?id=hsa_circ_0024168
hsa_circ:chr11:107916997-107925682	CUL5	8	10	23	3	2	10	11.9133	5.75132	-1.05061	0.252014	hsa_circ_0024169	http://www.circbase.org/cgi-bin/singlerecord.cgi?id=hsa_circ_0024169
hsa_circ:chr11:107920617-107925682	CUL5	0	0	0	0	2	0	0	0.596644	Inf	0.669138	hsa_circ_0024173	http://www.circbase.org/cgi-bin/singlerecord.cgi?id=hsa_circ_0024173
hsa_circ:chr11:107965118-107969256	CUL5	2	2	0	0	0	0	1.52292	0	-Inf	0.572867	NA	NA
hsa_circ:chr11:108042926-108047817	NPAT	0	0	0	3	0	0	0	1.23543	Inf	0.644301	NA	NA
hsa_circ:chr11:108046973-108047817	NPAT	21	5	17	15	21	16	10.9458	18.7127	0.773644	0.360652	hsa_circ_0006208	http://www.circbase.org/cgi-bin/singlerecord.cgi?id=hsa_circ_0006208
hsa_circ:chr11:108098322-108100050	ATM	21	9	20	0	21	3	13.7049	7.44054	-0.881213	0.483591	hsa_circ_0024193	http://www.circbase.org/cgi-bin/singlerecord.cgi?id=hsa_circ_0024193
hsa_circ:chr11:108098322-108106561	ATM	8	0	17	4	11	2	5.32539	5.71263	0.101268	0.996566	hsa_circ_0003641	http://www.circbase.org/cgi-bin/singlerecord.cgi?id=hsa_circ_0003641
hsa_circ:chr11:108098322-108138069	ATM	0	0	2	0	0	0	0.413214	0	-Inf	0.717288	hsa_circ_0024197	http://www.circbase.org/cgi-bin/singlerecord.cgi?id=hsa_circ_0024197
hsa_circ:chr11:108106397-108115753	ATM	0	0	3	0	0	0	0.619821	0	-Inf	0.687401	NA	NA
hsa_circ:chr11:108106397-108117854	ATM	3	0	0	0	0	0	0.679902	0	-Inf	0.702668	NA	NA
hsa_circ:chr11:108106397-108119829	ATM	4	0	6	3	3	4	2.14618	3.69809	0.785011	0.843361	hsa_circ_0000356	http://www.circbase.org/cgi-bin/singlerecord.cgi?id=hsa_circ_0000356
hsa_circ:chr11:108106397-108196952	ATM	2	0	0	0	0	0	0.453268	0	-Inf	0.744945	NA	NA
hsa_circ:chr11:108129713-108138069	ATM	2	0	4	0	3	2	1.2797	1.67881	0.391642	1	NA	NA
hsa_circ:chr11:108137898-108138069	ATM	20	5	11	9	13	0	9.47949	7.58448	-0.321761	0.789108	hsa_circ_0007694	http://www.circbase.org/cgi-bin/singlerecord.cgi?id=hsa_circ_0007694
hsa_circ:chr11:108137898-108139336	ATM	4	0	5	0	0	0	1.93957	0	-Inf	0.347143	hsa_circ_0024217	http://www.circbase.org/cgi-bin/singlerecord.cgi?id=hsa_circ_0024217
hsa_circ:chr11:108137898-108142133	ATM	2	0	0	0	0	0	0.453268	0	-Inf	0.744945	NA	NA
hsa_circ:chr11:108137898-108150335	ATM	0	0	2	0	0	0	0.413214	0	-Inf	0.717288	hsa_circ_0024218	http://www.circbase.org/cgi-bin/singlerecord.cgi?id=hsa_circ_0024218
hsa_circ:chr11:108165654-108181042	ATM	2	0	0	0	0	0	0.453268	0	-Inf	0.744945	NA	NA
hsa_circ:chr11:108168014-108202764	ATM	0	0	2	0	0	0	0.413214	0	-Inf	0.717288	NA	NA
hsa_circ:chr11:108168014-108206688	ATM	0	0	0	0	3	0	0	0.894966	Inf	0.646689	hsa_circ_0024229	http://www.circbase.org/cgi-bin/singlerecord.cgi?id=hsa_circ_0024229
hsa_circ:chr11:108170441-108175579	ATM	0	0	0	2	0	0	0	0.82362	Inf	0.762968	NA	NA
hsa_circ:chr11:108170441-108202764	ATM	0	0	4	0	0	0	0.826428	0	-Inf	0.666287	NA	NA
hsa_circ:chr11:108170441-108206688	ATM	0	0	5	0	0	0	1.03304	0	-Inf	0.621674	NA	NA
hsa_circ:chr11:108172375-108175579	ATM	7	8	11	0	0	5	8.13774	1.95962	-2.05405	0.112679	hsa_circ_0005583	http://www.circbase.org/cgi-bin/singlerecord.cgi?id=hsa_circ_0005583
hsa_circ:chr11:108188100-108192147	ATM	4	0	0	0	0	0	0.906535	0	-Inf	0.665021	NA	NA
hsa_circ:chr11:108198372-108202764	ATM	3	0	2	0	3	3	1.09312	2.07074	0.921699	0.848972	hsa_circ_0005612	http://www.circbase.org/cgi-bin/singlerecord.cgi?id=hsa_circ_0005612
hsa_circ:chr11:108198372-108206688	ATM	0	2	0	2	0	0	1.06966	0.82362	-0.377096	1	hsa_circ_0024233	http://www.circbase.org/cgi-bin/singlerecord.cgi?id=hsa_circ_0024233
hsa_circ:chr11:108199748-108202764	ATM	3	0	2	3	0	2	1.09312	2.01928	0.885393	0.968939	hsa_circ_0024234	http://www.circbase.org/cgi-bin/singlerecord.cgi?id=hsa_circ_0024234
hsa_circ:chr11:108199748-108206688	ATM	0	0	3	0	0	0	0.619821	0	-Inf	0.687401	NA	NA
hsa_circ:chr11:108200941-108206688	ATM	6	0	3	0	0	0	1.97962	0	-Inf	0.338716	hsa_circ_0024236	http://www.circbase.org/cgi-bin/singlerecord.cgi?id=hsa_circ_0024236
hsa_circ:chr11:10824577-10827594	EIF4G2	2	0	0	0	0	0	0.453268	0	-Inf	0.744945	hsa_circ_0021264	http://www.circbase.org/cgi-bin/singlerecord.cgi?id=hsa_circ_0021264
hsa_circ:chr11:108356884-108361894	KDELC2	2	0	0	0	0	0	0.453268	0	-Inf	0.744945	NA	NA
hsa_circ:chr11:108544194-108550287	DDX10	0	0	2	0	0	0	0.413214	0	-Inf	0.717288	hsa_circ_0024242	http://www.circbase.org/cgi-bin/singlerecord.cgi?id=hsa_circ_0024242
hsa_circ:chr11:108559663-108594189	DDX10	2	0	0	0	0	0	0.453268	0	-Inf	0.744945	hsa_circ_0024247	http://www.circbase.org/cgi-bin/singlerecord.cgi?id=hsa_circ_0024247
hsa_circ:chr11:108586606-108594189	DDX10	0	0	2	0	2	0	0.413214	0.596644	0.529981	1	hsa_circ_0024251	http://www.circbase.org/cgi-bin/singlerecord.cgi?id=hsa_circ_0024251
hsa_circ:chr11:108593724-108594189	DDX10	0	0	0	0	2	0	0	0.596644	Inf	0.669138	hsa_circ_0024256	http://www.circbase.org/cgi-bin/singlerecord.cgi?id=hsa_circ_0024256
hsa_circ:chr11:108709173-108722936	DDX10	0	0	0	0	3	0	0	0.894966	Inf	0.646689	NA	NA
hsa_circ:chr11:110007388-110008139	ZC3H12C	12	0	8	3	9	2	4.37246	4.70418	0.105496	1	hsa_circ_0005348	http://www.circbase.org/cgi-bin/singlerecord.cgi?id=hsa_circ_0005348
hsa_circ:chr11:110007388-110023783	ZC3H12C	2	0	0	0	0	0	0.453268	0	-Inf	0.744945	NA	NA
hsa_circ:chr11:110007388-110030215	ZC3H12C	8	0	3	3	0	3	2.43289	2.4112	-0.01292	0.870977	hsa_circ_0003541	http://www.circbase.org/cgi-bin/singlerecord.cgi?id=hsa_circ_0003541
hsa_circ:chr11:110118428-110124834	RDX	7	0	3	0	3	0	2.20626	0.894966	-1.3017	0.670101	NA	NA
hsa_circ:chr11:110134685-110135599	RDX	23	0	0	0	0	6	5.21258	2.35155	-1.14839	0.602485	hsa_circ_0002773	http://www.circbase.org/cgi-bin/singlerecord.cgi?id=hsa_circ_0002773
hsa_circ:chr11:111622883-111624301	PPP2R1B	9	5	6	5	6	0	5.95349	3.84898	-0.629258	0.738698	hsa_circ_0024271	http://www.circbase.org/cgi-bin/singlerecord.cgi?id=hsa_circ_0024271
hsa_circ:chr11:111625223-111626174	PPP2R1B	12	4	10	5	5	3	6.92499	4.72643	-0.55106	0.620955	hsa_circ_0024273	http://www.circbase.org/cgi-bin/singlerecord.cgi?id=hsa_circ_0024273
hsa_circ:chr11:111706888-111709101	ALG9	2	0	0	0	0	0	0.453268	0	-Inf	0.744945	NA	NA
hsa_circ:chr11:111706888-111711532	ALG9	0	0	2	0	0	0	0.413214	0	-Inf	0.717288	NA	NA
hsa_circ:chr11:111706888-111728460	ALG9	5	0	5	0	0	3	2.1662	1.17577	-0.881561	0.64319	NA	NA
hsa_circ:chr11:111715324-111724459	ALG9	0	2	0	0	0	0	1.06966	0	-Inf	0.792224	NA	NA
hsa_circ:chr11:111715324-111728460	ALG9	3	0	6	0	0	0	1.91954	0	-Inf	0.351398	hsa_circ_0006244	http://www.circbase.org/cgi-bin/singlerecord.cgi?id=hsa_circ_0006244
hsa_circ:chr11:111904128-111922073	DLAT	0	0	2	0	0	0	0.413214	0	-Inf	0.717288	NA	NA
hsa_circ:chr11:111907997-111910121	DLAT	0	3	9	0	3	5	3.46395	2.85459	-0.279135	0.974964	hsa_circ_0024295	http://www.circbase.org/cgi-bin/singlerecord.cgi?id=hsa_circ_0024295
hsa_circ:chr11:111907997-111914257	DLAT	0	0	3	0	0	0	0.619821	0	-Inf	0.687401	hsa_circ_0024296	http://www.circbase.org/cgi-bin/singlerecord.cgi?id=hsa_circ_0024296
hsa_circ:chr11:111914190-111922073	DLAT	0	0	4	0	0	0	0.826428	0	-Inf	0.666287	NA	NA
hsa_circ:chr11:111915862-111922073	DLAT	0	2	2	0	0	0	1.48287	0	-Inf	0.58029	NA	NA
hsa_circ:chr11:11348633-11362551	GALNT18	2	0	2	0	0	0	0.866482	0	-Inf	0.666298	NA	NA
hsa_circ:chr11:113612416-113614762	ZW10	3	6	0	0	0	0	3.88887	0	-Inf	0.226334	hsa_circ_0024310	http://www.circbase.org/cgi-bin/singlerecord.cgi?id=hsa_circ_0024310
hsa_circ:chr11:113711320-113723355	USP28	0	2	0	0	0	0	1.06966	0	-Inf	0.792224	NA	NA
hsa_circ:chr11:113711320-113725057	USP28	0	0	2	0	3	0	0.413214	0.894966	1.11494	0.933648	hsa_circ_0024323	http://www.circbase.org/cgi-bin/singlerecord.cgi?id=hsa_circ_0024323
hsa_circ:chr11:113723223-113725057	USP28	4	0	4	0	2	3	1.73296	1.77242	0.0324762	1	hsa_circ_0008103	http://www.circbase.org/cgi-bin/singlerecord.cgi?id=hsa_circ_0008103
hsa_circ:chr11:113933933-113935290	ZBTB16	4	0	0	0	0	0	0.906535	0	-Inf	0.665021	NA	NA
hsa_circ:chr11:116627862-116629123	BUD13	3	0	4	0	0	2	1.50633	0.783848	-0.942391	0.740182	hsa_circ_0005032	http://www.circbase.org/cgi-bin/singlerecord.cgi?id=hsa_circ_0005032
hsa_circ:chr11:116629790-116636162	BUD13	2	0	0	0	0	0	0.453268	0	-Inf	0.744945	NA	NA
hsa_circ:chr11:116734384-116744352	SIK3	4	0	5	0	4	0	1.93957	1.19329	-0.700795	0.846497	hsa_circ_0000357	http://www.circbase.org/cgi-bin/singlerecord.cgi?id=hsa_circ_0000357
hsa_circ:chr11:117023157-117031977	PAFAH1B2	0	0	3	0	0	0	0.619821	0	-Inf	0.687401	NA	NA
hsa_circ:chr11:117023157-117034608	PAFAH1B2	10	12	25	6	15	8	13.8494	10.0811	-0.458178	0.738852	hsa_circ_0007827	http://www.circbase.org/cgi-bin/singlerecord.cgi?id=hsa_circ_0007827
hsa_circ:chr11:117030650-117031977	PAFAH1B2	0	0	2	0	0	0	0.413214	0	-Inf	0.717288	NA	NA
hsa_circ:chr11:117030650-117034608	PAFAH1B2	6	4	0	0	3	2	3.49911	1.67881	-1.05955	0.78307	hsa_circ_0004962	http://www.circbase.org/cgi-bin/singlerecord.cgi?id=hsa_circ_0004962
hsa_circ:chr11:117031861-117034608	PAFAH1B2	0	0	3	0	0	0	0.619821	0	-Inf	0.687401	hsa_circ_0024373	http://www.circbase.org/cgi-bin/singlerecord.cgi?id=hsa_circ_0024373
hsa_circ:chr11:117109317-117110576	RNF214	0	0	0	0	0	3	0	1.17577	Inf	0.64982	hsa_circ_0024402	http://www.circbase.org/cgi-bin/singlerecord.cgi?id=hsa_circ_0024402
hsa_circ:chr11:117109317-117117664	RNF214	2	0	5	0	0	0	1.4863	0	-Inf	0.48325	NA	NA
hsa_circ:chr11:117115161-117117664	RNF214	2	0	3	2	5	0	1.07309	2.31523	1.10939	0.746657	NA	NA
hsa_circ:chr11:117150624-117150975	RNF214	3	0	3	0	5	0	1.29972	1.49161	0.198667	1	hsa_circ_0002743	http://www.circbase.org/cgi-bin/singlerecord.cgi?id=hsa_circ_0002743
hsa_circ:chr11:118220458-118221398	CD3G	0	0	0	2	0	0	0	0.82362	Inf	0.762968	NA	NA
hsa_circ:chr11:118245611-118245944	UBE4A	0	0	0	0	3	0	0	0.894966	Inf	0.646689	hsa_circ_0024429	http://www.circbase.org/cgi-bin/singlerecord.cgi?id=hsa_circ_0024429
hsa_circ:chr11:118245611-118247409	UBE4A	0	0	0	3	0	0	0	1.23543	Inf	0.644301	NA	NA
hsa_circ:chr11:118261372-118263610	UBE4A	2	0	0	0	0	0	0.453268	0	-Inf	0.744945	hsa_circ_0024435	http://www.circbase.org/cgi-bin/singlerecord.cgi?id=hsa_circ_0024435
hsa_circ:chr11:118347520-118353210	KMT2A	2	0	0	0	0	0	0.453268	0	-Inf	0.744945	NA	NA
hsa_circ:chr11:118360507-118363945	KMT2A	0	0	2	0	0	0	0.413214	0	-Inf	0.717288	hsa_circ_0024444	http://www.circbase.org/cgi-bin/singlerecord.cgi?id=hsa_circ_0024444
hsa_circ:chr11:118422501-118423050	IFT46	3	0	4	0	0	0	1.50633	0	-Inf	0.478457	hsa_circ_0000359	http://www.circbase.org/cgi-bin/singlerecord.cgi?id=hsa_circ_0000359
hsa_circ:chr11:118422501-118430579	IFT46	0	0	5	0	0	0	1.03304	0	-Inf	0.621674	hsa_circ_0007372	http://www.circbase.org/cgi-bin/singlerecord.cgi?id=hsa_circ_0007372
hsa_circ:chr11:118425174-118430579	IFT46	7	0	11	0	9	9	3.85912	6.21222	0.686838	0.737913	hsa_circ_0008157	http://www.circbase.org/cgi-bin/singlerecord.cgi?id=hsa_circ_0008157
hsa_circ:chr11:118451961-118455359	ARCN1	12	5	25	2	13	13	10.5589	9.79682	-0.108077	0.895362	hsa_circ_0006374	http://www.circbase.org/cgi-bin/singlerecord.cgi?id=hsa_circ_0006374
hsa_circ:chr11:118451961-118461221	ARCN1	3	0	0	0	0	0	0.679902	0	-Inf	0.702668	NA	NA
hsa_circ:chr11:118451961-118463571	ARCN1	0	0	6	0	0	0	1.23964	0	-Inf	0.561365	hsa_circ_0024473	http://www.circbase.org/cgi-bin/singlerecord.cgi?id=hsa_circ_0024473
hsa_circ:chr11:118451961-118464413	ARCN1	0	2	5	0	0	0	2.10269	0	-Inf	0.354039	NA	NA
hsa_circ:chr11:118453894-118455359	ARCN1	9	6	12	3	4	0	7.72796	2.42872	-1.66989	0.205928	hsa_circ_0007383	http://www.circbase.org/cgi-bin/singlerecord.cgi?id=hsa_circ_0007383
hsa_circ:chr11:118454524-118455359	ARCN1	12	13	11	5	17	5	11.945	9.09015	-0.394037	1	hsa_circ_0005589	http://www.circbase.org/cgi-bin/singlerecord.cgi?id=hsa_circ_0005589
hsa_circ:chr11:118484009-118484611	PHLDB1	0	0	0	0	3	0	0	0.894966	Inf	0.646689	NA	NA
hsa_circ:chr11:118625414-118627996	DDX6	5	0	8	0	0	0	2.78603	0	-Inf	0.167325	hsa_circ_0024490	http://www.circbase.org/cgi-bin/singlerecord.cgi?id=hsa_circ_0024490
hsa_circ:chr11:118625414-118629611	DDX6	3	3	0	0	0	0	2.28438	0	-Inf	0.353449	hsa_circ_0002294	http://www.circbase.org/cgi-bin/singlerecord.cgi?id=hsa_circ_0002294
hsa_circ:chr11:118629483-118630753	DDX6	0	0	4	0	0	0	0.826428	0	-Inf	0.666287	hsa_circ_0024494	http://www.circbase.org/cgi-bin/singlerecord.cgi?id=hsa_circ_0024494
hsa_circ:chr11:118629483-118634015	DDX6	0	0	4	0	0	0	0.826428	0	-Inf	0.666287	hsa_circ_0000360	http://www.circbase.org/cgi-bin/singlerecord.cgi?id=hsa_circ_0000360
hsa_circ:chr11:118638931-118657227	DDX6	0	2	0	0	0	0	1.06966	0	-Inf	0.792224	NA	NA
hsa_circ:chr11:118650341-118651893	DDX6	0	0	4	0	0	0	0.826428	0	-Inf	0.666287	NA	NA
hsa_circ:chr11:118650341-118657227	DDX6	0	0	0	0	0	2	0	0.783848	Inf	0.754629	hsa_circ_0006588	http://www.circbase.org/cgi-bin/singlerecord.cgi?id=hsa_circ_0006588
hsa_circ:chr11:118656761-118657227	DDX6	16	10	23	0	8	11	13.7264	6.69774	-1.0352	0.270334	hsa_circ_0004293	http://www.circbase.org/cgi-bin/singlerecord.cgi?id=hsa_circ_0004293
hsa_circ:chr11:118940944-118944661	VPS11	0	0	0	0	0	6	0	2.35155	Inf	0.405635	hsa_circ_0009166	http://www.circbase.org/cgi-bin/singlerecord.cgi?id=hsa_circ_0009166
hsa_circ:chr11:118947607-118948357	VPS11	0	0	4	0	0	0	0.826428	0	-Inf	0.666287	hsa_circ_0007327	http://www.circbase.org/cgi-bin/singlerecord.cgi?id=hsa_circ_0007327
hsa_circ:chr11:118967852-118971118	DPAGT1	2	0	0	0	0	0	0.453268	0	-Inf	0.744945	hsa_circ_0024542	http://www.circbase.org/cgi-bin/singlerecord.cgi?id=hsa_circ_0024542
hsa_circ:chr11:118997645-119001664	HINFP	3	0	0	0	0	0	0.679902	0	-Inf	0.702668	NA	NA
hsa_circ:chr11:118997645-119003929	HINFP	0	0	0	0	0	2	0	0.783848	Inf	0.754629	hsa_circ_0024553	http://www.circbase.org/cgi-bin/singlerecord.cgi?id=hsa_circ_0024553
hsa_circ:chr11:119002245-119003929	HINFP	5	0	3	0	0	3	1.75299	1.17577	-0.576209	0.775612	hsa_circ_0006932	http://www.circbase.org/cgi-bin/singlerecord.cgi?id=hsa_circ_0006932
hsa_circ:chr11:11901724-11919240	USP47	0	0	2	0	0	0	0.413214	0	-Inf	0.717288	NA	NA
hsa_circ:chr11:119103158-119103405	CBL	0	0	0	6	0	5	0	4.43048	Inf	0.0478566	hsa_circ_0007665	http://www.circbase.org/cgi-bin/singlerecord.cgi?id=hsa_circ_0007665
hsa_circ:chr11:119103158-119145663	CBL	0	2	0	0	0	0	1.06966	0	-Inf	0.792224	NA	NA
hsa_circ:chr11:119142445-119145663	CBL	0	0	0	0	3	0	0	0.894966	Inf	0.646689	NA	NA
hsa_circ:chr11:119142445-119149423	CBL	0	0	0	0	4	0	0	1.19329	Inf	0.564216	NA	NA
hsa_circ:chr11:119144578-119145663	CBL	16	0	16	10	6	8	6.93186	9.04342	0.383627	1	hsa_circ_0000362	http://www.circbase.org/cgi-bin/singlerecord.cgi?id=hsa_circ_0000362
hsa_circ:chr11:119155679-119156276	CBL	0	0	0	0	5	0	0	1.49161	Inf	0.456876	NA	NA
hsa_circ:chr11:119167628-119168191	CBL	8	0	2	6	6	0	2.22629	4.26079	0.936483	0.67877	NA	NA
hsa_circ:chr11:11924810-11951112	USP47	0	0	0	2	0	0	0	0.82362	Inf	0.762968	hsa_circ_0021276	http://www.circbase.org/cgi-bin/singlerecord.cgi?id=hsa_circ_0021276
hsa_circ:chr11:11941703-11962095	USP47	0	0	2	0	0	0	0.413214	0	-Inf	0.717288	NA	NA
hsa_circ:chr11:119545869-119549475	NECTIN1	0	0	0	0	0	2	0	0.783848	Inf	0.754629	hsa_circ_0024596	http://www.circbase.org/cgi-bin/singlerecord.cgi?id=hsa_circ_0024596
hsa_circ:chr11:120276827-120278532	ARHGEF12	24	0	0	0	0	17	5.43921	6.66271	0.292711	0.987974	hsa_circ_0024604	http://www.circbase.org/cgi-bin/singlerecord.cgi?id=hsa_circ_0024604
hsa_circ:chr11:120276827-120302620	ARHGEF12	0	0	8	0	0	0	1.65286	0	-Inf	0.425625	hsa_circ_0024609	http://www.circbase.org/cgi-bin/singlerecord.cgi?id=hsa_circ_0024609
hsa_circ:chr11:120310838-120317794	ARHGEF12	0	3	3	0	2	0	2.2243	0.596644	-1.89841	0.738221	hsa_circ_0024627	http://www.circbase.org/cgi-bin/singlerecord.cgi?id=hsa_circ_0024627
hsa_circ:chr11:120318583-120336071	ARHGEF12	2	0	0	0	0	0	0.453268	0	-Inf	0.744945	NA	NA
hsa_circ:chr11:120318583-120352285	ARHGEF12	2	0	0	0	0	0	0.453268	0	-Inf	0.744945	hsa_circ_0024639	http://www.circbase.org/cgi-bin/singlerecord.cgi?id=hsa_circ_0024639
hsa_circ:chr11:120335946-120338017	ARHGEF12	9	0	6	0	0	2	3.27935	0.783848	-2.06476	0.288826	NA	NA
hsa_circ:chr11:120339997-120348235	ARHGEF12	6	0	0	3	0	0	1.3598	1.23543	-0.138385	0.919877	hsa_circ_0024648	http://www.circbase.org/cgi-bin/singlerecord.cgi?id=hsa_circ_0024648
hsa_circ:chr11:120343759-120348235	ARHGEF12	0	0	29	10	20	9	5.99161	13.6119	1.18385	0.396545	hsa_circ_0009021	http://www.circbase.org/cgi-bin/singlerecord.cgi?id=hsa_circ_0009021
hsa_circ:chr11:120345269-120348235	ARHGEF12	56	17	41	15	32	0	30.2545	15.7235	-0.944229	0.204918	hsa_circ_0002100	http://www.circbase.org/cgi-bin/singlerecord.cgi?id=hsa_circ_0002100
hsa_circ:chr11:120346049-120348235	ARHGEF12	13	5	19	11	5	4	9.54591	7.58921	-0.330933	0.629137	hsa_circ_0002955	http://www.circbase.org/cgi-bin/singlerecord.cgi?id=hsa_circ_0002955
hsa_circ:chr11:120347370-120348235	ARHGEF12	34	0	15	13	16	22	10.8047	18.749	0.795161	0.544375	hsa_circ_0002089	http://www.circbase.org/cgi-bin/singlerecord.cgi?id=hsa_circ_0002089
hsa_circ:chr11:120916383-120918376	TBCEL	0	0	0	0	2	0	0	0.596644	Inf	0.669138	hsa_circ_0024656	http://www.circbase.org/cgi-bin/singlerecord.cgi?id=hsa_circ_0024656
hsa_circ:chr11:120916383-120924441	TBCEL	6	0	6	0	5	0	2.59945	1.49161	-0.801333	0.755365	hsa_circ_0000365	http://www.circbase.org/cgi-bin/singlerecord.cgi?id=hsa_circ_0000365
hsa_circ:chr11:120916383-120926017	TBCEL	4	0	0	0	0	0	0.906535	0	-Inf	0.665021	hsa_circ_0024657	http://www.circbase.org/cgi-bin/singlerecord.cgi?id=hsa_circ_0024657
hsa_circ:chr11:120916383-120930794	TBCEL	46	55	69	11	29	31	54.0966	25.3309	-1.09464	0.219143	hsa_circ_0003302	http://www.circbase.org/cgi-bin/singlerecord.cgi?id=hsa_circ_0003302
hsa_circ:chr11:121358741-121360819	SORL1	0	0	0	0	2	0	0	0.596644	Inf	0.669138	NA	NA
hsa_circ:chr11:121358741-121367758	SORL1	0	0	0	0	2	0	0	0.596644	Inf	0.669138	NA	NA
hsa_circ:chr11:121383712-121385030	SORL1	0	0	2	0	0	0	0.413214	0	-Inf	0.717288	NA	NA
hsa_circ:chr11:122646927-122647918	UBASH3B	6	0	0	0	0	0	1.3598	0	-Inf	0.534723	hsa_circ_0003391	http://www.circbase.org/cgi-bin/singlerecord.cgi?id=hsa_circ_0003391
hsa_circ:chr11:122953793-122955421	CLMP	0	0	2	0	0	0	0.413214	0	-Inf	0.717288	hsa_circ_0003997	http://www.circbase.org/cgi-bin/singlerecord.cgi?id=hsa_circ_0003997
hsa_circ:chr11:12341243-12348813	MICALCL	0	0	0	4	2	0	0	2.24388	Inf	0.289084	NA	NA
hsa_circ:chr11:123988204-123989796	VWA5A	0	0	6	8	3	9	1.23964	7.71676	2.63807	0.106052	hsa_circ_0024737	http://www.circbase.org/cgi-bin/singlerecord.cgi?id=hsa_circ_0024737
hsa_circ:chr11:124517261-124518071	SIAE	13	4	4	0	12	3	5.91198	4.75564	-0.314002	1	hsa_circ_0000367	http://www.circbase.org/cgi-bin/singlerecord.cgi?id=hsa_circ_0000367
hsa_circ:chr11:125255447-125267958	PKNOX2	3	0	2	0	0	0	1.09312	0	-Inf	0.613426	NA	NA
hsa_circ:chr11:125466954-125478184	STT3A	0	0	2	0	0	0	0.413214	0	-Inf	0.717288	hsa_circ_0024763	http://www.circbase.org/cgi-bin/singlerecord.cgi?id=hsa_circ_0024763
hsa_circ:chr11:125472198-125474142	STT3A	4	0	4	0	0	0	1.73296	0	-Inf	0.407972	hsa_circ_0024766	http://www.circbase.org/cgi-bin/singlerecord.cgi?id=hsa_circ_0024766
hsa_circ:chr11:125472198-125478184	STT3A	0	0	0	0	2	0	0	0.596644	Inf	0.669138	hsa_circ_0024768	http://www.circbase.org/cgi-bin/singlerecord.cgi?id=hsa_circ_0024768
hsa_circ:chr11:125475524-125478184	STT3A	0	2	0	0	0	0	1.06966	0	-Inf	0.792224	hsa_circ_0024774	http://www.circbase.org/cgi-bin/singlerecord.cgi?id=hsa_circ_0024774
hsa_circ:chr11:126104890-126131379	FAM118B	3	0	0	0	0	0	0.679902	0	-Inf	0.702668	NA	NA
hsa_circ:chr11:126142864-126143349	FOXRED1	0	0	3	0	0	0	0.619821	0	-Inf	0.687401	hsa_circ_0002019	http://www.circbase.org/cgi-bin/singlerecord.cgi?id=hsa_circ_0002019
hsa_circ:chr11:12785726-12785981	TEAD1	10	0	8	0	9	0	3.9192	2.6849	-0.54569	0.81147	NA	NA
hsa_circ:chr11:128350086-128350346	ETS1	2	0	0	0	0	0	0.453268	0	-Inf	0.744945	hsa_circ_0024829	http://www.circbase.org/cgi-bin/singlerecord.cgi?id=hsa_circ_0024829
hsa_circ:chr11:128354718-128360471	ETS1	0	0	2	3	5	0	0.413214	2.72704	2.72237	0.395562	hsa_circ_0004296	http://www.circbase.org/cgi-bin/singlerecord.cgi?id=hsa_circ_0004296
hsa_circ:chr11:128628010-128638167	FLI1	0	0	0	4	0	0	0	1.64724	Inf	0.497382	hsa_circ_0000368	http://www.circbase.org/cgi-bin/singlerecord.cgi?id=hsa_circ_0000368
hsa_circ:chr11:128628010-128642880	FLI1	4	0	2	0	6	3	1.31975	2.96571	1.16811	0.640353	hsa_circ_0000369	http://www.circbase.org/cgi-bin/singlerecord.cgi?id=hsa_circ_0000369
hsa_circ:chr11:128628010-128651918	FLI1	0	0	3	0	5	0	0.619821	1.49161	1.26695	0.791078	hsa_circ_0000370	http://www.circbase.org/cgi-bin/singlerecord.cgi?id=hsa_circ_0000370
hsa_circ:chr11:128638013-128651918	FLI1	3	0	0	0	0	0	0.679902	0	-Inf	0.702668	hsa_circ_0024834	http://www.circbase.org/cgi-bin/singlerecord.cgi?id=hsa_circ_0024834
hsa_circ:chr11:128932175-128936763	ARHGAP32	0	3	10	0	0	2	3.67055	0.783848	-2.22735	0.294374	hsa_circ_0024840	http://www.circbase.org/cgi-bin/singlerecord.cgi?id=hsa_circ_0024840
hsa_circ:chr11:128963516-128994789	ARHGAP32	4	0	4	4	7	0	1.73296	3.73549	1.10806	0.620195	hsa_circ_0002984	http://www.circbase.org/cgi-bin/singlerecord.cgi?id=hsa_circ_0002984
hsa_circ:chr11:128963516-129034322	ARHGAP32	0	3	4	3	5	3	2.43091	3.90281	0.683017	0.549102	hsa_circ_0024843	http://www.circbase.org/cgi-bin/singlerecord.cgi?id=hsa_circ_0024843
hsa_circ:chr11:128993341-128994789	ARHGAP32	12	0	17	17	4	0	6.23193	8.19405	0.394899	1	hsa_circ_0000371	http://www.circbase.org/cgi-bin/singlerecord.cgi?id=hsa_circ_0000371
hsa_circ:chr11:128993341-129034322	ARHGAP32	8	5	11	0	4	2	6.75989	1.97714	-1.77359	0.231913	hsa_circ_0007843	http://www.circbase.org/cgi-bin/singlerecord.cgi?id=hsa_circ_0007843
hsa_circ:chr11:129979324-129980556	APLP2	12	0	7	5	3	6	4.16586	5.30556	0.348892	1	hsa_circ_0000372	http://www.circbase.org/cgi-bin/singlerecord.cgi?id=hsa_circ_0000372
hsa_circ:chr11:129979324-129992408	APLP2	0	0	0	0	2	0	0	0.596644	Inf	0.669138	NA	NA
hsa_circ:chr11:129996595-130000061	APLP2	0	0	0	2	0	0	0	0.82362	Inf	0.762968	hsa_circ_0024871	http://www.circbase.org/cgi-bin/singlerecord.cgi?id=hsa_circ_0024871
hsa_circ:chr11:130130751-130131824	ZBTB44	103	19	119	0	45	32	58.0913	25.9661	-1.16169	0.0914768	hsa_circ_0002484	http://www.circbase.org/cgi-bin/singlerecord.cgi?id=hsa_circ_0002484
hsa_circ:chr11:1307232-1317024	TOLLIP	3	0	0	0	0	7	0.679902	2.74347	2.0126	0.679317	hsa_circ_0008301	http://www.circbase.org/cgi-bin/singlerecord.cgi?id=hsa_circ_0008301
hsa_circ:chr11:134054532-134055421	NCAPD3	0	0	0	5	0	0	0	2.05905	Inf	0.441196	hsa_circ_0024913	http://www.circbase.org/cgi-bin/singlerecord.cgi?id=hsa_circ_0024913
hsa_circ:chr11:13427206-13466728	BTBD10	0	2	0	0	0	0	1.06966	0	-Inf	0.792224	NA	NA
hsa_circ:chr11:13435077-13443385	BTBD10	25	16	26	4	19	8	19.5949	10.4508	-0.906869	0.352676	hsa_circ_0008967	http://www.circbase.org/cgi-bin/singlerecord.cgi?id=hsa_circ_0008967
hsa_circ:chr11:13435077-13466728	BTBD10	18	5	22	6	14	11	11.2989	10.9585	-0.044128	0.934454	hsa_circ_0003234	http://www.circbase.org/cgi-bin/singlerecord.cgi?id=hsa_circ_0003234
hsa_circ:chr11:14316017-14317401	RRAS2	4	0	0	0	0	0	0.906535	0	-Inf	0.665021	hsa_circ_0004429	http://www.circbase.org/cgi-bin/singlerecord.cgi?id=hsa_circ_0004429
hsa_circ:chr11:14481754-14498561	COPB1	0	0	2	0	0	0	0.413214	0	-Inf	0.717288	hsa_circ_0021322	http://www.circbase.org/cgi-bin/singlerecord.cgi?id=hsa_circ_0021322
hsa_circ:chr11:14793483-14810788	PDE3B	16	6	18	19	13	0	10.554	11.7026	0.149031	0.959441	hsa_circ_0000277	http://www.circbase.org/cgi-bin/singlerecord.cgi?id=hsa_circ_0000277
hsa_circ:chr11:14807983-14865572	PDE3B	0	0	2	0	0	0	0.413214	0	-Inf	0.717288	NA	NA
hsa_circ:chr11:14825490-14856641	PDE3B	3	0	0	0	0	0	0.679902	0	-Inf	0.702668	hsa_circ_0021341	http://www.circbase.org/cgi-bin/singlerecord.cgi?id=hsa_circ_0021341
hsa_circ:chr11:14852244-14882912	PDE3B	4	0	6	0	0	0	2.14618	0	-Inf	0.290856	NA	NA
hsa_circ:chr11:14880589-14882912	PDE3B	0	0	0	2	0	0	0	0.82362	Inf	0.762968	hsa_circ_0000278	http://www.circbase.org/cgi-bin/singlerecord.cgi?id=hsa_circ_0000278
hsa_circ:chr11:15197287-15199993	INSC	3	0	0	0	0	0	0.679902	0	-Inf	0.702668	NA	NA
hsa_circ:chr11:16036488-16119234	SOX6	5	0	0	0	0	0	1.13317	0	-Inf	0.607032	NA	NA
hsa_circ:chr11:16068060-16077447	SOX6	2	0	3	0	0	0	1.07309	0	-Inf	0.616359	NA	NA
hsa_circ:chr11:16117542-16119234	SOX6	0	0	4	0	0	0	0.826428	0	-Inf	0.666287	hsa_circ_0021346	http://www.circbase.org/cgi-bin/singlerecord.cgi?id=hsa_circ_0021346
hsa_circ:chr11:16117542-16133469	SOX6	0	4	3	0	0	2	2.75913	0.783848	-1.81557	0.609728	NA	NA
hsa_circ:chr11:16117542-16208501	SOX6	0	0	4	0	0	4	0.826428	1.5677	0.923685	0.996232	NA	NA
hsa_circ:chr11:16133349-16208501	SOX6	0	0	0	0	2	0	0	0.596644	Inf	0.669138	NA	NA
hsa_circ:chr11:16205432-16208501	SOX6	10	6	4	0	3	0	6.30173	0.894966	-2.81584	0.134116	hsa_circ_0021350	http://www.circbase.org/cgi-bin/singlerecord.cgi?id=hsa_circ_0021350
hsa_circ:chr11:16339992-16362798	SOX6	6	0	4	4	2	9	2.18623	5.7712	1.40043	0.479857	NA	NA
hsa_circ:chr11:16339992-16497935	SOX6	0	0	5	0	0	0	1.03304	0	-Inf	0.621674	NA	NA
hsa_circ:chr11:16362558-16497935	SOX6	0	0	2	0	0	0	0.413214	0	-Inf	0.717288	hsa_circ_0021352	http://www.circbase.org/cgi-bin/singlerecord.cgi?id=hsa_circ_0021352
hsa_circ:chr11:16822521-16824842	PLEKHA7	2	0	0	0	0	0	0.453268	0	-Inf	0.744945	NA	NA
hsa_circ:chr11:17115808-17118811	PIK3C2A	0	0	2	0	0	0	0.413214	0	-Inf	0.717288	NA	NA
hsa_circ:chr11:17118604-17121516	PIK3C2A	2	0	5	0	2	0	1.4863	0.596644	-1.31679	0.769192	NA	NA
hsa_circ:chr11:17121407-17122981	PIK3C2A	2	0	0	0	0	0	0.453268	0	-Inf	0.744945	NA	NA
hsa_circ:chr11:17126716-17134213	PIK3C2A	3	0	0	0	0	0	0.679902	0	-Inf	0.702668	hsa_circ_0021386	http://www.circbase.org/cgi-bin/singlerecord.cgi?id=hsa_circ_0021386
hsa_circ:chr11:17131979-17134213	PIK3C2A	2	0	0	0	0	0	0.453268	0	-Inf	0.744945	NA	NA
hsa_circ:chr11:17153463-17167489	PIK3C2A	0	0	7	0	8	0	1.44625	2.38658	0.722626	0.843112	hsa_circ_0021396	http://www.circbase.org/cgi-bin/singlerecord.cgi?id=hsa_circ_0021396
hsa_circ:chr11:17156366-17167489	PIK3C2A	3	0	0	0	0	0	0.679902	0	-Inf	0.702668	NA	NA
hsa_circ:chr11:17167215-17167489	PIK3C2A	0	0	2	0	0	0	0.413214	0	-Inf	0.717288	hsa_circ_0002443	http://www.circbase.org/cgi-bin/singlerecord.cgi?id=hsa_circ_0002443
hsa_circ:chr11:17316871-17317758	NUCB2	6	0	0	6	0	3	1.3598	3.64663	1.42317	0.638165	NA	NA
hsa_circ:chr11:17316871-17323417	NUCB2	0	0	3	2	4	0	0.619821	2.01691	1.70222	0.67723	NA	NA
hsa_circ:chr11:17316871-17351844	NUCB2	0	0	3	0	0	0	0.619821	0	-Inf	0.687401	NA	NA
hsa_circ:chr11:1778554-1780317	CTSD	0	0	0	2	0	0	0	0.82362	Inf	0.762968	NA	NA
hsa_circ:chr11:17899755-18029623	ENSG00000255448.1,SERGEF	0	0	7	0	0	0	1.44625	0	-Inf	0.492902	hsa_circ_0021411	http://www.circbase.org/cgi-bin/singlerecord.cgi?id=hsa_circ_0021411
hsa_circ:chr11:17981017-18029623	ENSG00000255448.1,SERGEF	0	0	0	5	0	0	0	2.05905	Inf	0.441196	NA	NA
hsa_circ:chr11:18010144-18029623	ENSG00000255448.1,SERGEF	0	0	2	9	5	0	0.413214	5.1979	3.65297	0.173791	hsa_circ_0021412	http://www.circbase.org/cgi-bin/singlerecord.cgi?id=hsa_circ_0021412
hsa_circ:chr11:18105082-18111057	SAAL1	7	0	0	3	0	0	1.58644	1.23543	-0.360778	0.839674	hsa_circ_0002778	http://www.circbase.org/cgi-bin/singlerecord.cgi?id=hsa_circ_0002778
hsa_circ:chr11:18303497-18309560	HPS5	0	0	0	0	0	4	0	1.5677	Inf	0.509733	hsa_circ_0021421	http://www.circbase.org/cgi-bin/singlerecord.cgi?id=hsa_circ_0021421
hsa_circ:chr11:18305342-18307006	HPS5	6	0	6	4	7	0	2.59945	3.73549	0.523095	0.880676	hsa_circ_0007484	http://www.circbase.org/cgi-bin/singlerecord.cgi?id=hsa_circ_0007484
hsa_circ:chr11:18305342-18308257	HPS5	7	4	5	4	4	4	4.75878	4.40822	-0.110395	1	hsa_circ_0021424	http://www.circbase.org/cgi-bin/singlerecord.cgi?id=hsa_circ_0021424
hsa_circ:chr11:18308138-18314523	HPS5	0	0	0	0	2	0	0	0.596644	Inf	0.669138	NA	NA
hsa_circ:chr11:18309082-18313566	HPS5	3	0	0	0	0	0	0.679902	0	-Inf	0.702668	NA	NA
hsa_circ:chr11:18312989-18313566	HPS5	15	4	17	9	15	10	9.05114	12.1004	0.418879	0.704778	hsa_circ_0000279	http://www.circbase.org/cgi-bin/singlerecord.cgi?id=hsa_circ_0000279
hsa_circ:chr11:18312989-18314523	HPS5	62	17	49	25	65	0	33.2671	29.6862	-0.164305	0.952047	hsa_circ_0000280	http://www.circbase.org/cgi-bin/singlerecord.cgi?id=hsa_circ_0000280
hsa_circ:chr11:18322375-18332998	HPS5	0	0	2	0	0	0	0.413214	0	-Inf	0.717288	NA	NA
hsa_circ:chr11:18354607-18363154	GTF2H1	0	0	3	0	0	0	0.619821	0	-Inf	0.687401	NA	NA
hsa_circ:chr11:18362808-18363154	GTF2H1	0	0	4	0	0	0	0.826428	0	-Inf	0.666287	NA	NA
hsa_circ:chr11:18422384-18425358	LDHA	0	0	0	0	2	0	0	0.596644	Inf	0.669138	hsa_circ_0006469	http://www.circbase.org/cgi-bin/singlerecord.cgi?id=hsa_circ_0006469
hsa_circ:chr11:18424387-18425358	LDHA	0	0	0	5	0	0	0	2.05905	Inf	0.441196	hsa_circ_0021453	http://www.circbase.org/cgi-bin/singlerecord.cgi?id=hsa_circ_0021453
hsa_circ:chr11:18536225-18537711	TSG101	0	0	2	0	0	3	0.413214	1.17577	1.50865	0.938404	hsa_circ_0021464	http://www.circbase.org/cgi-bin/singlerecord.cgi?id=hsa_circ_0021464
hsa_circ:chr11:18536225-18541150	TSG101	5	4	11	4	0	10	5.54516	5.56648	0.00553701	0.967459	hsa_circ_0002687	http://www.circbase.org/cgi-bin/singlerecord.cgi?id=hsa_circ_0002687
hsa_circ:chr11:18566170-18579877	UEVLD	2	0	0	0	0	0	0.453268	0	-Inf	0.744945	NA	NA
hsa_circ:chr11:18579775-18588029	UEVLD	0	0	0	0	3	0	0	0.894966	Inf	0.646689	hsa_circ_0021469	http://www.circbase.org/cgi-bin/singlerecord.cgi?id=hsa_circ_0021469
hsa_circ:chr11:18586439-18600355	UEVLD	0	0	2	0	0	0	0.413214	0	-Inf	0.717288	NA	NA
hsa_circ:chr11:18591761-18600355	UEVLD	0	0	4	0	5	0	0.826428	1.49161	0.851909	0.869441	hsa_circ_0021472	http://www.circbase.org/cgi-bin/singlerecord.cgi?id=hsa_circ_0021472
hsa_circ:chr11:20065527-20070741	NAV2,NAV2-AS2	0	0	0	0	5	0	0	1.49161	Inf	0.456876	NA	NA
hsa_circ:chr11:20083853-20104725	NAV2	0	0	0	0	0	3	0	1.17577	Inf	0.64982	hsa_circ_0021494	http://www.circbase.org/cgi-bin/singlerecord.cgi?id=hsa_circ_0021494
hsa_circ:chr11:20417349-20419267	PRMT3	4	0	0	0	3	0	0.906535	0.894966	-0.0185301	1	hsa_circ_0021500	http://www.circbase.org/cgi-bin/singlerecord.cgi?id=hsa_circ_0021500
hsa_circ:chr11:20424465-20448411	PRMT3	0	0	0	2	3	2	0	2.50243	Inf	0.220105	hsa_circ_0021502	http://www.circbase.org/cgi-bin/singlerecord.cgi?id=hsa_circ_0021502
hsa_circ:chr11:20939728-20982106	NELL1	0	0	0	0	6	0	0	1.78993	Inf	0.374082	NA	NA
hsa_circ:chr11:22225350-22249132	ANO5	0	0	4	0	0	0	0.826428	0	-Inf	0.666287	hsa_circ_0021506	http://www.circbase.org/cgi-bin/singlerecord.cgi?id=hsa_circ_0021506
hsa_circ:chr11:22225350-22261230	ANO5	0	0	8	0	4	7	1.65286	3.93676	1.25205	0.650603	hsa_circ_0021507	http://www.circbase.org/cgi-bin/singlerecord.cgi?id=hsa_circ_0021507
hsa_circ:chr11:22242643-22261230	ANO5	3	0	4	0	0	0	1.50633	0	-Inf	0.478457	NA	NA
hsa_circ:chr11:22242643-22284589	ANO5	0	0	2	0	0	0	0.413214	0	-Inf	0.717288	NA	NA
hsa_circ:chr11:22257709-22284589	ANO5	0	0	2	0	0	0	0.413214	0	-Inf	0.717288	NA	NA
hsa_circ:chr11:22696396-22707335	GAS2	9	7	14	0	2	0	8.676	0.596644	-3.86209	0.0173068	hsa_circ_0021516	http://www.circbase.org/cgi-bin/singlerecord.cgi?id=hsa_circ_0021516
hsa_circ:chr11:22696396-22777499	GAS2	3	0	10	0	0	0	2.74597	0	-Inf	0.171556	NA	NA
hsa_circ:chr11:238998-244761	PSMD13	0	0	2	0	0	0	0.413214	0	-Inf	0.717288	NA	NA
hsa_circ:chr11:2591858-2594216	KCNQ1	0	2	5	0	0	0	2.10269	0	-Inf	0.354039	NA	NA
hsa_circ:chr11:27393162-27414065	LGR4	0	0	4	2	0	0	0.826428	0.82362	-0.00491181	0.975835	hsa_circ_0021523	http://www.circbase.org/cgi-bin/singlerecord.cgi?id=hsa_circ_0021523
hsa_circ:chr11:27393830-27395593	LGR4	0	0	4	0	0	0	0.826428	0	-Inf	0.666287	hsa_circ_0021524	http://www.circbase.org/cgi-bin/singlerecord.cgi?id=hsa_circ_0021524
hsa_circ:chr11:27395098-27395593	LGR4	4	0	7	0	0	0	2.35279	0	-Inf	0.242813	hsa_circ_0021526	http://www.circbase.org/cgi-bin/singlerecord.cgi?id=hsa_circ_0021526
hsa_circ:chr11:27520906-27523467	LIN7C	0	0	4	0	0	0	0.826428	0	-Inf	0.666287	NA	NA
hsa_circ:chr11:2991033-2993473	NAP1L4	4	0	7	4	6	2	2.35279	4.22102	0.843222	0.740923	hsa_circ_0020822	http://www.circbase.org/cgi-bin/singlerecord.cgi?id=hsa_circ_0020822
hsa_circ:chr11:2991033-3000467	NAP1L4	0	0	3	0	0	0	0.619821	0	-Inf	0.687401	hsa_circ_0004132	http://www.circbase.org/cgi-bin/singlerecord.cgi?id=hsa_circ_0004132
hsa_circ:chr11:30516843-30557722	MPPED2	0	0	0	0	0	2	0	0.783848	Inf	0.754629	hsa_circ_0021549	http://www.circbase.org/cgi-bin/singlerecord.cgi?id=hsa_circ_0021549
hsa_circ:chr11:32610140-32610681	EIF3M	4	0	0	0	0	0	0.906535	0	-Inf	0.665021	NA	NA
hsa_circ:chr11:32610140-32611187	EIF3M	0	0	4	2	0	0	0.826428	0.82362	-0.00491181	0.975835	NA	NA
hsa_circ:chr11:32611093-32617593	EIF3M	9	3	5	6	9	0	4.67722	5.15576	0.140532	0.897921	hsa_circ_0003119	http://www.circbase.org/cgi-bin/singlerecord.cgi?id=hsa_circ_0003119
hsa_circ:chr11:32948703-32949669	QSER1	2	0	0	2	0	0	0.453268	0.82362	0.861615	1	hsa_circ_0021569	http://www.circbase.org/cgi-bin/singlerecord.cgi?id=hsa_circ_0021569
hsa_circ:chr11:32948703-32956981	QSER1	42	14	45	12	13	17	26.3035	15.4826	-0.764607	0.218209	hsa_circ_0021570	http://www.circbase.org/cgi-bin/singlerecord.cgi?id=hsa_circ_0021570
hsa_circ:chr11:32953289-32956981	QSER1	0	0	3	0	0	0	0.619821	0	-Inf	0.687401	hsa_circ_0021574	http://www.circbase.org/cgi-bin/singlerecord.cgi?id=hsa_circ_0021574
hsa_circ:chr11:33065296-33076271	TCP11L1	2	0	5	2	3	0	1.4863	1.71859	0.209493	1	NA	NA
hsa_circ:chr11:33065296-33083272	TCP11L1	2	0	0	0	0	0	0.453268	0	-Inf	0.744945	NA	NA
hsa_circ:chr11:33127113-33127610	CSTF3	9	0	7	7	0	7	3.48595	5.62614	0.690591	0.911455	hsa_circ_0000283	http://www.circbase.org/cgi-bin/singlerecord.cgi?id=hsa_circ_0000283
hsa_circ:chr11:33307959-33309057	HIPK3	652	263	711	241	571	216	435.323	354.244	-0.297343	0.674823	hsa_circ_0000284	http://www.circbase.org/cgi-bin/singlerecord.cgi?id=hsa_circ_0000284
hsa_circ:chr11:33307959-33350179	HIPK3	12	6	14	3	5	6	8.82107	5.07858	-0.796527	0.45191	hsa_circ_0008887	http://www.circbase.org/cgi-bin/singlerecord.cgi?id=hsa_circ_0008887
hsa_circ:chr11:33350056-33363232	HIPK3	2	0	0	0	0	0	0.453268	0	-Inf	0.744945	NA	NA
hsa_circ:chr11:33358621-33363232	HIPK3	0	0	2	0	0	0	0.413214	0	-Inf	0.717288	hsa_circ_0021603	http://www.circbase.org/cgi-bin/singlerecord.cgi?id=hsa_circ_0021603
hsa_circ:chr11:33360303-33363232	HIPK3	0	0	2	0	0	0	0.413214	0	-Inf	0.717288	hsa_circ_0021604	http://www.circbase.org/cgi-bin/singlerecord.cgi?id=hsa_circ_0021604
hsa_circ:chr11:33362514-33363232	HIPK3	3	0	0	0	3	0	0.679902	0.894966	0.396507	1	hsa_circ_0000285	http://www.circbase.org/cgi-bin/singlerecord.cgi?id=hsa_circ_0000285
hsa_circ:chr11:33572586-33573787	KIAA1549L	0	0	0	0	0	3	0	1.17577	Inf	0.64982	hsa_circ_0021609	http://www.circbase.org/cgi-bin/singlerecord.cgi?id=hsa_circ_0021609
hsa_circ:chr11:34093273-34098189	CAPRIN1	25	7	0	0	28	0	9.40964	8.35302	-0.171842	0.921864	hsa_circ_0005974	http://www.circbase.org/cgi-bin/singlerecord.cgi?id=hsa_circ_0005974
hsa_circ:chr11:34093273-34101312	CAPRIN1	2	0	0	0	0	0	0.453268	0	-Inf	0.744945	hsa_circ_0021631	http://www.circbase.org/cgi-bin/singlerecord.cgi?id=hsa_circ_0021631
hsa_circ:chr11:34101175-34107960	CAPRIN1	3	0	0	3	0	0	0.679902	1.23543	0.861615	1	NA	NA
hsa_circ:chr11:34101175-34111003	CAPRIN1	0	0	0	0	0	2	0	0.783848	Inf	0.754629	hsa_circ_0000286	http://www.circbase.org/cgi-bin/singlerecord.cgi?id=hsa_circ_0000286
hsa_circ:chr11:34101175-34112225	CAPRIN1	2	0	0	0	0	0	0.453268	0	-Inf	0.744945	hsa_circ_0021637	http://www.circbase.org/cgi-bin/singlerecord.cgi?id=hsa_circ_0021637
hsa_circ:chr11:34107611-34107960	CAPRIN1	3	0	6	8	9	4	1.91954	7.54707	1.97515	0.183131	hsa_circ_0021644	http://www.circbase.org/cgi-bin/singlerecord.cgi?id=hsa_circ_0021644
hsa_circ:chr11:34107611-34113603	CAPRIN1	5	0	0	0	5	6	1.13317	3.84316	1.76193	0.411331	hsa_circ_0000287	http://www.circbase.org/cgi-bin/singlerecord.cgi?id=hsa_circ_0000287
hsa_circ:chr11:34110942-34112225	CAPRIN1	0	0	2	0	0	0	0.413214	0	-Inf	0.717288	hsa_circ_0021652	http://www.circbase.org/cgi-bin/singlerecord.cgi?id=hsa_circ_0021652
hsa_circ:chr11:34110942-34113603	CAPRIN1	3	0	3	0	7	0	1.29972	2.08825	0.684094	0.819791	hsa_circ_0002280	http://www.circbase.org/cgi-bin/singlerecord.cgi?id=hsa_circ_0002280
hsa_circ:chr11:34111726-34112225	CAPRIN1	4	0	0	9	3	0	0.906535	4.60125	2.34359	0.423934	hsa_circ_0000288	http://www.circbase.org/cgi-bin/singlerecord.cgi?id=hsa_circ_0000288
hsa_circ:chr11:34111726-34113603	CAPRIN1	18	2	27	5	8	8	10.7275	7.58102	-0.500844	0.436944	hsa_circ_0004851	http://www.circbase.org/cgi-bin/singlerecord.cgi?id=hsa_circ_0004851
hsa_circ:chr11:34144006-34145947	NAT10	0	0	0	0	4	4	0	2.76099	Inf	0.167777	hsa_circ_0021674	http://www.circbase.org/cgi-bin/singlerecord.cgi?id=hsa_circ_0021674
hsa_circ:chr11:34952951-35006275	PDHX	0	0	6	3	0	0	1.23964	1.23543	-0.00491181	0.928401	hsa_circ_0021708	http://www.circbase.org/cgi-bin/singlerecord.cgi?id=hsa_circ_0021708
hsa_circ:chr11:34969053-34991833	PDHX	0	2	0	0	0	0	1.06966	0	-Inf	0.792224	hsa_circ_0006254	http://www.circbase.org/cgi-bin/singlerecord.cgi?id=hsa_circ_0006254
hsa_circ:chr11:34978931-34999729	PDHX	11	10	13	4	9	0	10.5271	4.33214	-1.28096	0.32044	hsa_circ_0021712	http://www.circbase.org/cgi-bin/singlerecord.cgi?id=hsa_circ_0021712
hsa_circ:chr11:34978931-35006275	PDHX	6	0	5	0	3	3	2.39284	2.07074	-0.208578	0.893959	hsa_circ_0003768	http://www.circbase.org/cgi-bin/singlerecord.cgi?id=hsa_circ_0003768
hsa_circ:chr11:34978931-35013926	PDHX	0	0	0	2	0	0	0	0.82362	Inf	0.762968	NA	NA
hsa_circ:chr11:34991686-35006275	PDHX	7	7	12	6	8	5	7.80952	6.81706	-0.196084	1	hsa_circ_0000290	http://www.circbase.org/cgi-bin/singlerecord.cgi?id=hsa_circ_0000290
hsa_circ:chr11:35198122-35211612	CD44	0	0	0	5	0	0	0	2.05905	Inf	0.441196	hsa_circ_0021715	http://www.circbase.org/cgi-bin/singlerecord.cgi?id=hsa_circ_0021715
hsa_circ:chr11:35219668-35223334	CD44	0	0	0	4	0	0	0	1.64724	Inf	0.497382	NA	NA
hsa_circ:chr11:36248635-36248980	LDLRAD3	6	3	34	15	32	30	9.98893	27.4812	1.46004	0.0712	hsa_circ_0006988	http://www.circbase.org/cgi-bin/singlerecord.cgi?id=hsa_circ_0006988
hsa_circ:chr11:36514101-36523087	TRAF6	0	0	0	0	0	2	0	0.783848	Inf	0.754629	NA	NA
hsa_circ:chr11:36516526-36518816	TRAF6	0	0	0	0	5	0	0	1.49161	Inf	0.456876	hsa_circ_0021756	http://www.circbase.org/cgi-bin/singlerecord.cgi?id=hsa_circ_0021756
hsa_circ:chr11:36631631-36657667	C11orf74	4	0	0	0	4	0	0.906535	1.19329	0.396507	0.98253	hsa_circ_0003321	http://www.circbase.org/cgi-bin/singlerecord.cgi?id=hsa_circ_0003321
hsa_circ:chr11:36654834-36669705	C11orf74	3	0	0	0	0	0	0.679902	0	-Inf	0.702668	hsa_circ_0021762	http://www.circbase.org/cgi-bin/singlerecord.cgi?id=hsa_circ_0021762
hsa_circ:chr11:3712577-3714605	NUP98	2	0	9	2	0	4	2.31273	2.39132	0.048207	0.879118	hsa_circ_0004146	http://www.circbase.org/cgi-bin/singlerecord.cgi?id=hsa_circ_0004146
hsa_circ:chr11:3712577-3716836	NUP98	0	0	0	0	4	0	0	1.19329	Inf	0.564216	hsa_circ_0006430	http://www.circbase.org/cgi-bin/singlerecord.cgi?id=hsa_circ_0006430
hsa_circ:chr11:3712577-3722069	NUP98	3	0	0	0	0	0	0.679902	0	-Inf	0.702668	hsa_circ_0020860	http://www.circbase.org/cgi-bin/singlerecord.cgi?id=hsa_circ_0020860
hsa_circ:chr11:3744387-3746449	NUP98	2	0	0	0	0	0	0.453268	0	-Inf	0.744945	NA	NA
hsa_circ:chr11:3744387-3774638	NUP98	0	0	0	0	2	0	0	0.596644	Inf	0.669138	hsa_circ_0003944	http://www.circbase.org/cgi-bin/singlerecord.cgi?id=hsa_circ_0003944
hsa_circ:chr11:3752621-3774638	NUP98	4	0	8	0	4	5	2.55939	3.15291	0.300882	1	hsa_circ_0000274	http://www.circbase.org/cgi-bin/singlerecord.cgi?id=hsa_circ_0000274
hsa_circ:chr11:3756421-3774638	NUP98	0	3	0	4	0	3	1.60448	2.82301	0.815127	0.52779	hsa_circ_0008451	http://www.circbase.org/cgi-bin/singlerecord.cgi?id=hsa_circ_0008451
hsa_circ:chr11:3789811-3794969	NUP98	0	0	0	0	4	0	0	1.19329	Inf	0.564216	hsa_circ_0020915	http://www.circbase.org/cgi-bin/singlerecord.cgi?id=hsa_circ_0020915
hsa_circ:chr11:3789811-3797251	NUP98	3	0	5	0	2	3	1.71294	1.77242	0.0492456	1	hsa_circ_0007401	http://www.circbase.org/cgi-bin/singlerecord.cgi?id=hsa_circ_0007401
hsa_circ:chr11:3794862-3797251	NUP98	3	0	0	2	7	0	0.679902	2.91187	2.09855	0.411209	hsa_circ_0004960	http://www.circbase.org/cgi-bin/singlerecord.cgi?id=hsa_circ_0004960
hsa_circ:chr11:4076756-4095909	STIM1	0	0	0	4	0	0	0	1.64724	Inf	0.497382	hsa_circ_0020936	http://www.circbase.org/cgi-bin/singlerecord.cgi?id=hsa_circ_0020936
hsa_circ:chr11:4123223-4127453	RRM1	2	0	4	0	0	0	1.2797	0	-Inf	0.552673	hsa_circ_0007414	http://www.circbase.org/cgi-bin/singlerecord.cgi?id=hsa_circ_0007414
hsa_circ:chr11:43400783-43436326	ENSG00000255340.1,TTC17	0	2	0	0	0	0	1.06966	0	-Inf	0.792224	NA	NA
hsa_circ:chr11:43425548-43429127	TTC17	0	0	0	2	0	0	0	0.82362	Inf	0.762968	NA	NA
hsa_circ:chr11:43425548-43457884	TTC17	0	0	2	0	0	0	0.413214	0	-Inf	0.717288	NA	NA
hsa_circ:chr11:44129233-44135851	EXT2	4	0	6	0	8	0	2.14618	2.38658	0.153173	0.998172	hsa_circ_0009018	http://www.circbase.org/cgi-bin/singlerecord.cgi?id=hsa_circ_0009018
hsa_circ:chr11:45883611-45893784	CRY2	0	2	3	0	3	2	1.68948	1.67881	-0.00913325	0.978347	hsa_circ_0000295	http://www.circbase.org/cgi-bin/singlerecord.cgi?id=hsa_circ_0000295
hsa_circ:chr11:45935370-45937854	PEX16	0	0	0	2	0	0	0	0.82362	Inf	0.762968	hsa_circ_0021817	http://www.circbase.org/cgi-bin/singlerecord.cgi?id=hsa_circ_0021817
hsa_circ:chr11:46098305-46105853	PHF21A	0	0	3	0	0	6	0.619821	2.35155	1.92368	0.729584	NA	NA
hsa_circ:chr11:46098305-46113774	PHF21A	0	15	84	36	79	50	25.3774	57.9888	1.19223	0.0634025	hsa_circ_0000296	http://www.circbase.org/cgi-bin/singlerecord.cgi?id=hsa_circ_0000296
hsa_circ:chr11:46333876-46334470	CREB3L1	20	6	9	5	15	8	9.60111	9.66927	0.0102068	0.953895	hsa_circ_0007719	http://www.circbase.org/cgi-bin/singlerecord.cgi?id=hsa_circ_0007719
hsa_circ:chr11:46455024-46456587	AMBRA1	4	0	2	0	5	0	1.31975	1.49161	0.176607	1	hsa_circ_0021843	http://www.circbase.org/cgi-bin/singlerecord.cgi?id=hsa_circ_0021843
hsa_circ:chr11:46515158-46515754	AMBRA1	0	0	0	10	0	5	0	6.07772	Inf	0.0463907	hsa_circ_0009155	http://www.circbase.org/cgi-bin/singlerecord.cgi?id=hsa_circ_0009155
hsa_circ:chr11:46515158-46529920	AMBRA1	0	2	5	5	12	4	2.10269	7.20661	1.77708	0.117642	hsa_circ_0007001	http://www.circbase.org/cgi-bin/singlerecord.cgi?id=hsa_circ_0007001
hsa_circ:chr11:46515158-46534363	AMBRA1	4	0	7	6	0	3	2.35279	3.64663	0.632195	1	hsa_circ_0007061	http://www.circbase.org/cgi-bin/singlerecord.cgi?id=hsa_circ_0007061
hsa_circ:chr11:46529741-46534363	AMBRA1	0	0	7	0	0	0	1.44625	0	-Inf	0.492902	hsa_circ_0003110	http://www.circbase.org/cgi-bin/singlerecord.cgi?id=hsa_circ_0003110
hsa_circ:chr11:46804824-46810323	CKAP5	0	0	0	2	0	0	0	0.82362	Inf	0.762968	NA	NA
hsa_circ:chr11:46810231-46812133	CKAP5	2	0	0	0	0	0	0.453268	0	-Inf	0.744945	NA	NA
hsa_circ:chr11:46829581-46831424	CKAP5	0	0	0	0	2	0	0	0.596644	Inf	0.669138	NA	NA
hsa_circ:chr11:46829581-46842819	CKAP5	0	0	2	0	3	0	0.413214	0.894966	1.11494	0.933648	NA	NA
hsa_circ:chr11:46916140-46916842	LRP4	0	0	0	0	0	3	0	1.17577	Inf	0.64982	NA	NA
hsa_circ:chr11:47187819-47189802	ARFGAP2	3	0	2	0	0	0	1.09312	0	-Inf	0.613426	hsa_circ_0000298	http://www.circbase.org/cgi-bin/singlerecord.cgi?id=hsa_circ_0000298
hsa_circ:chr11:47282792-47283569	NR1H3	0	0	0	0	0	3	0	1.17577	Inf	0.64982	NA	NA
hsa_circ:chr11:47317047-47317606	MADD	0	0	5	0	0	0	1.03304	0	-Inf	0.621674	NA	NA
hsa_circ:chr11:47380395-47381591	SPI1	3	0	0	2	7	0	0.679902	2.91187	2.09855	0.411209	hsa_circ_0000302	http://www.circbase.org/cgi-bin/singlerecord.cgi?id=hsa_circ_0000302
hsa_circ:chr11:47380395-47397283	SPI1	0	0	0	0	2	0	0	0.596644	Inf	0.669138	NA	NA
hsa_circ:chr11:47444125-47444524	PSMC3	0	0	0	4	0	0	0	1.64724	Inf	0.497382	hsa_circ_0006723	http://www.circbase.org/cgi-bin/singlerecord.cgi?id=hsa_circ_0006723
hsa_circ:chr11:47504247-47505084	CELF1	2	0	0	0	0	0	0.453268	0	-Inf	0.744945	hsa_circ_0022003	http://www.circbase.org/cgi-bin/singlerecord.cgi?id=hsa_circ_0022003
hsa_circ:chr11:47504247-47510576	CELF1	0	0	0	0	2	0	0	0.596644	Inf	0.669138	hsa_circ_0000304	http://www.circbase.org/cgi-bin/singlerecord.cgi?id=hsa_circ_0000304
hsa_circ:chr11:47504247-47522484	CELF1	2	0	0	0	0	4	0.453268	1.5677	1.79021	0.804171	NA	NA
hsa_circ:chr11:47505005-47506075	CELF1	0	0	0	0	0	4	0	1.5677	Inf	0.509733	hsa_circ_0006027	http://www.circbase.org/cgi-bin/singlerecord.cgi?id=hsa_circ_0006027
hsa_circ:chr11:47505941-47510576	CELF1	0	0	0	0	0	2	0	0.783848	Inf	0.754629	hsa_circ_0022007	http://www.circbase.org/cgi-bin/singlerecord.cgi?id=hsa_circ_0022007
hsa_circ:chr11:47647226-47648679	MTCH2	4	0	0	0	0	0	0.906535	0	-Inf	0.665021	hsa_circ_0022025	http://www.circbase.org/cgi-bin/singlerecord.cgi?id=hsa_circ_0022025
hsa_circ:chr11:47752926-47772842	FNBP4	0	0	2	0	0	2	0.413214	0.783848	0.923685	1	NA	NA
hsa_circ:chr11:47765505-47767946	FNBP4	2	0	0	0	3	0	0.453268	0.894966	0.98147	0.934608	NA	NA
hsa_circ:chr11:47767608-47772842	FNBP4	0	0	5	0	0	0	1.03304	0	-Inf	0.621674	NA	NA
hsa_circ:chr11:47772468-47772842	FNBP4	0	0	6	0	0	2	1.23964	0.783848	-0.661278	0.822555	hsa_circ_0022053	http://www.circbase.org/cgi-bin/singlerecord.cgi?id=hsa_circ_0022053
hsa_circ:chr11:47772468-47774654	FNBP4	2	0	0	0	0	0	0.453268	0	-Inf	0.744945	NA	NA
hsa_circ:chr11:47774468-47776216	FNBP4	7	9	10	4	3	0	8.46596	2.54221	-1.73559	0.198529	hsa_circ_0004075	http://www.circbase.org/cgi-bin/singlerecord.cgi?id=hsa_circ_0004075
hsa_circ:chr11:47804625-47810163	NUP160	2	0	0	0	0	0	0.453268	0	-Inf	0.744945	NA	NA
hsa_circ:chr11:48175348-48177671	PTPRJ	7	0	0	0	8	0	1.58644	2.38658	0.589153	0.848234	NA	NA
hsa_circ:chr11:57258697-57259335	SLC43A1	42	31	74	7	24	33	41.3872	22.9759	-0.849064	0.198688	hsa_circ_0005204	http://www.circbase.org/cgi-bin/singlerecord.cgi?id=hsa_circ_0005204
hsa_circ:chr11:57439493-57450015	ZDHHC5	0	0	0	0	2	0	0	0.596644	Inf	0.669138	NA	NA
hsa_circ:chr11:57455980-57457909	ZDHHC5	0	0	0	0	0	2	0	0.783848	Inf	0.754629	NA	NA
hsa_circ:chr11:57561482-57582972	CTNND1,TMX2-CTNND1	3	0	0	0	0	0	0.679902	0	-Inf	0.702668	NA	NA
hsa_circ:chr11:57575862-57582972	CTNND1,TMX2-CTNND1	0	0	3	0	0	0	0.619821	0	-Inf	0.687401	NA	NA
hsa_circ:chr11:581492-582081	PHRF1	4	2	0	0	4	0	1.97619	1.19329	-0.727779	1	NA	NA
hsa_circ:chr11:581492-587464	PHRF1	0	0	0	3	0	2	0	2.01928	Inf	0.373191	hsa_circ_0020670	http://www.circbase.org/cgi-bin/singlerecord.cgi?id=hsa_circ_0020670
hsa_circ:chr11:581492-592674	PHRF1	2	0	0	0	0	0	0.453268	0	-Inf	0.744945	NA	NA
hsa_circ:chr11:58911169-58911640	FAM111A	0	0	0	0	0	2	0	0.783848	Inf	0.754629	NA	NA
hsa_circ:chr11:59361077-59378062	OSBP	0	2	0	0	0	0	1.06966	0	-Inf	0.792224	NA	NA
hsa_circ:chr11:59367969-59378062	OSBP	4	0	0	0	0	0	0.906535	0	-Inf	0.665021	NA	NA
hsa_circ:chr11:59406521-59410508	PATL1	4	3	0	3	0	5	2.51102	3.19505	0.347566	0.829879	hsa_circ_0004988	http://www.circbase.org/cgi-bin/singlerecord.cgi?id=hsa_circ_0004988
hsa_circ:chr11:59410353-59415386	PATL1	2	0	0	2	4	0	0.453268	2.01691	2.15371	0.578481	hsa_circ_0022201	http://www.circbase.org/cgi-bin/singlerecord.cgi?id=hsa_circ_0022201
hsa_circ:chr11:59426339-59426942	PATL1	19	7	20	12	23	13	12.182	16.8981	0.472116	0.535621	hsa_circ_0004162	http://www.circbase.org/cgi-bin/singlerecord.cgi?id=hsa_circ_0004162
hsa_circ:chr11:596923-598502	PHRF1	0	0	3	0	0	0	0.619821	0	-Inf	0.687401	NA	NA
hsa_circ:chr11:59940501-59949214	MS4A6A	0	0	4	0	0	0	0.826428	0	-Inf	0.666287	NA	NA
hsa_circ:chr11:60687158-60688460	TMEM109	2	0	0	0	3	0	0.453268	0.894966	0.98147	0.934608	hsa_circ_0005701	http://www.circbase.org/cgi-bin/singlerecord.cgi?id=hsa_circ_0005701
hsa_circ:chr11:61091451-61097546	DDB1	2	0	0	0	0	0	0.453268	0	-Inf	0.744945	hsa_circ_0022305	http://www.circbase.org/cgi-bin/singlerecord.cgi?id=hsa_circ_0022305
hsa_circ:chr11:61093083-61097546	DDB1	0	0	0	0	0	5	0	1.95962	Inf	0.435686	hsa_circ_0022306	http://www.circbase.org/cgi-bin/singlerecord.cgi?id=hsa_circ_0022306
hsa_circ:chr11:61094251-61097546	DDB1	5	0	6	0	2	0	2.37281	0.596644	-1.99165	0.505169	hsa_circ_0003900	http://www.circbase.org/cgi-bin/singlerecord.cgi?id=hsa_circ_0003900
hsa_circ:chr11:61096835-61097546	DDB1	2	0	7	0	3	0	1.89952	0.894966	-1.08573	0.744765	hsa_circ_0022308	http://www.circbase.org/cgi-bin/singlerecord.cgi?id=hsa_circ_0022308
hsa_circ:chr11:61133517-61135470	TMEM138	41	8	43	19	48	16	22.4547	28.4146	0.339616	0.652642	hsa_circ_0002058	http://www.circbase.org/cgi-bin/singlerecord.cgi?id=hsa_circ_0002058
hsa_circ:chr11:61205097-61205585	SDHAF2	48	0	31	29	34	23	17.2832	31.0997	0.847526	0.38463	hsa_circ_0000311	http://www.circbase.org/cgi-bin/singlerecord.cgi?id=hsa_circ_0000311
hsa_circ:chr11:61495625-61498913	DAGLA	0	0	2	0	0	0	0.413214	0	-Inf	0.717288	NA	NA
hsa_circ:chr11:61574136-61578547	FADS1	4	0	0	0	0	0	0.906535	0	-Inf	0.665021	hsa_circ_0022378	http://www.circbase.org/cgi-bin/singlerecord.cgi?id=hsa_circ_0022378
hsa_circ:chr11:62303417-62304039	AHNAK	5	0	8	10	0	0	2.78603	4.1181	0.563769	1	hsa_circ_0008194	http://www.circbase.org/cgi-bin/singlerecord.cgi?id=hsa_circ_0008194
hsa_circ:chr11:62406455-62407203	GANAB	5	0	6	7	13	6	2.37281	9.1124	1.94123	0.131688	hsa_circ_0008011	http://www.circbase.org/cgi-bin/singlerecord.cgi?id=hsa_circ_0008011
hsa_circ:chr11:62491059-62491898	HNRNPUL2,HNRNPUL2-BSCL2	4	3	5	0	7	3	3.54405	3.26403	-0.118747	0.995824	hsa_circ_0007866	http://www.circbase.org/cgi-bin/singlerecord.cgi?id=hsa_circ_0007866
hsa_circ:chr11:62549366-62550297	TAF6L	3	2	0	0	0	0	1.74956	0	-Inf	0.484906	hsa_circ_0006855	http://www.circbase.org/cgi-bin/singlerecord.cgi?id=hsa_circ_0006855
hsa_circ:chr11:62620547-62621062	SNHG1	0	0	0	2	0	0	0	0.82362	Inf	0.762968	NA	NA
hsa_circ:chr11:62652649-62653080	SLC3A2	0	0	0	2	0	0	0	0.82362	Inf	0.762968	hsa_circ_0022591	http://www.circbase.org/cgi-bin/singlerecord.cgi?id=hsa_circ_0022591
hsa_circ:chr11:63419408-63420047	ATL3	6	4	2	0	0	0	3.91233	0	-Inf	0.0943135	hsa_circ_0022599	http://www.circbase.org/cgi-bin/singlerecord.cgi?id=hsa_circ_0022599
hsa_circ:chr11:63426233-63426724	ATL3	0	0	10	9	3	3	2.06607	5.77703	1.48344	0.512658	hsa_circ_0022601	http://www.circbase.org/cgi-bin/singlerecord.cgi?id=hsa_circ_0022601
hsa_circ:chr11:63517463-63517670	RTN3	0	0	4	0	0	0	0.826428	0	-Inf	0.666287	hsa_circ_0022603	http://www.circbase.org/cgi-bin/singlerecord.cgi?id=hsa_circ_0022603
hsa_circ:chr11:63662631-63663105	MARK2	0	0	0	5	7	0	0	4.1473	Inf	0.0456493	hsa_circ_0022614	http://www.circbase.org/cgi-bin/singlerecord.cgi?id=hsa_circ_0022614
hsa_circ:chr11:63713312-63720311	NAA40	0	0	0	0	2	0	0	0.596644	Inf	0.669138	NA	NA
hsa_circ:chr11:63719710-63720311	NAA40	0	0	0	3	0	0	0	1.23543	Inf	0.644301	hsa_circ_0022623	http://www.circbase.org/cgi-bin/singlerecord.cgi?id=hsa_circ_0022623
hsa_circ:chr11:63960550-63965446	STIP1	2	0	0	0	0	0	0.453268	0	-Inf	0.744945	hsa_circ_0022631	http://www.circbase.org/cgi-bin/singlerecord.cgi?id=hsa_circ_0022631
hsa_circ:chr11:63961661-63965446	STIP1	0	0	0	3	0	0	0	1.23543	Inf	0.644301	NA	NA
hsa_circ:chr11:64627396-64627808	EHD1	0	0	0	0	2	0	0	0.596644	Inf	0.669138	hsa_circ_0022723	http://www.circbase.org/cgi-bin/singlerecord.cgi?id=hsa_circ_0022723
hsa_circ:chr11:65373232-65375919	MAP3K11	0	0	0	2	0	0	0	0.82362	Inf	0.762968	hsa_circ_0022847	http://www.circbase.org/cgi-bin/singlerecord.cgi?id=hsa_circ_0022847
hsa_circ:chr11:65661485-65664477	FOSL1	0	0	0	7	0	2	0	3.66652	Inf	0.147655	NA	NA
hsa_circ:chr11:65831099-65835804	SF3B2	0	0	0	0	2	0	0	0.596644	Inf	0.669138	NA	NA
hsa_circ:chr11:65977833-65978730	PACS1	0	0	0	0	8	0	0	2.38658	Inf	0.335838	hsa_circ_0008248	http://www.circbase.org/cgi-bin/singlerecord.cgi?id=hsa_circ_0008248
hsa_circ:chr11:66006275-66006748	PACS1	0	0	0	0	0	2	0	0.783848	Inf	0.754629	hsa_circ_0006857	http://www.circbase.org/cgi-bin/singlerecord.cgi?id=hsa_circ_0006857
hsa_circ:chr11:66254011-66255478	DPP3	0	0	0	4	0	0	0	1.64724	Inf	0.497382	hsa_circ_0022989	http://www.circbase.org/cgi-bin/singlerecord.cgi?id=hsa_circ_0022989
hsa_circ:chr11:66407171-66407594	RBM4	4	0	0	3	2	4	0.906535	3.39977	1.907	0.475129	hsa_circ_0000330	http://www.circbase.org/cgi-bin/singlerecord.cgi?id=hsa_circ_0000330
hsa_circ:chr11:66436086-66436762	RBM4B	2	3	0	0	0	0	2.05775	0	-Inf	0.429776	hsa_circ_0004168	http://www.circbase.org/cgi-bin/singlerecord.cgi?id=hsa_circ_0004168
hsa_circ:chr11:66515850-66526567	C11orf80	0	0	2	0	0	0	0.413214	0	-Inf	0.717288	NA	NA
hsa_circ:chr11:66515850-66595835	C11orf80	2	0	0	0	0	2	0.453268	0.783848	0.790211	1	hsa_circ_0023029	http://www.circbase.org/cgi-bin/singlerecord.cgi?id=hsa_circ_0023029
hsa_circ:chr11:66571466-66595835	C11orf80	2	0	0	0	0	0	0.453268	0	-Inf	0.744945	NA	NA
hsa_circ:chr11:66583524-66595835	C11orf80	0	0	0	0	3	0	0	0.894966	Inf	0.646689	hsa_circ_0005793	http://www.circbase.org/cgi-bin/singlerecord.cgi?id=hsa_circ_0005793
hsa_circ:chr11:66589114-66595835	C11orf80	5	0	0	0	5	4	1.13317	3.05931	1.43284	0.563786	hsa_circ_0005611	http://www.circbase.org/cgi-bin/singlerecord.cgi?id=hsa_circ_0005611
hsa_circ:chr11:66947550-66949363	KDM2A	4	0	0	2	0	0	0.906535	0.82362	-0.138385	0.971018	NA	NA
hsa_circ:chr11:66947550-66975159	KDM2A	0	0	0	0	0	3	0	1.17577	Inf	0.64982	hsa_circ_0023052	http://www.circbase.org/cgi-bin/singlerecord.cgi?id=hsa_circ_0023052
hsa_circ:chr11:66974981-66975159	KDM2A	0	0	0	0	0	5	0	1.95962	Inf	0.435686	hsa_circ_0023056	http://www.circbase.org/cgi-bin/singlerecord.cgi?id=hsa_circ_0023056
hsa_circ:chr11:66982811-66983420	KDM2A	0	0	2	0	0	3	0.413214	1.17577	1.50865	0.938404	hsa_circ_0023060	http://www.circbase.org/cgi-bin/singlerecord.cgi?id=hsa_circ_0023060
hsa_circ:chr11:67934449-67957619	KMT5B	10	8	5	0	0	6	7.57799	2.35155	-1.68821	0.224579	NA	NA
hsa_circ:chr11:67938482-67947667	KMT5B	0	0	2	0	0	0	0.413214	0	-Inf	0.717288	NA	NA
hsa_circ:chr11:67938482-67953395	KMT5B	0	3	0	0	0	0	1.60448	0	-Inf	0.626747	NA	NA
hsa_circ:chr11:67942485-67947667	KMT5B	0	0	2	0	0	0	0.413214	0	-Inf	0.717288	NA	NA
hsa_circ:chr11:67942485-67953395	KMT5B	2	0	0	0	0	3	0.453268	1.17577	1.37517	0.938888	NA	NA
hsa_circ:chr11:67942485-67957619	KMT5B	0	0	0	0	2	0	0	0.596644	Inf	0.669138	NA	NA
hsa_circ:chr11:67953248-67957619	KMT5B	4	3	4	0	6	0	3.33745	1.78993	-0.898839	0.855329	NA	NA
hsa_circ:chr11:679688-681089	DEAF1	0	0	4	0	0	0	0.826428	0	-Inf	0.666287	NA	NA
hsa_circ:chr11:68115315-68133170	LRP5	0	0	0	0	2	5	0	2.55627	Inf	0.214878	hsa_circ_0023182	http://www.circbase.org/cgi-bin/singlerecord.cgi?id=hsa_circ_0023182
hsa_circ:chr11:68170951-68193655	LRP5	0	0	2	0	0	0	0.413214	0	-Inf	0.717288	NA	NA
hsa_circ:chr11:68272613-68305359	PPP6R3	0	2	2	0	0	2	1.48287	0.783848	-0.919745	0.941764	hsa_circ_0004449	http://www.circbase.org/cgi-bin/singlerecord.cgi?id=hsa_circ_0004449
hsa_circ:chr11:68286969-68305359	PPP6R3	2	0	6	4	3	3	1.69291	3.71798	1.13501	0.703037	hsa_circ_0023224	http://www.circbase.org/cgi-bin/singlerecord.cgi?id=hsa_circ_0023224
hsa_circ:chr11:68286969-68315672	PPP6R3	0	3	0	0	0	0	1.60448	0	-Inf	0.626747	NA	NA
hsa_circ:chr11:68312306-68326147	PPP6R3	0	0	0	2	2	0	0	1.42026	Inf	0.533233	NA	NA
hsa_circ:chr11:68315535-68343511	PPP6R3	0	4	0	0	0	0	2.13931	0	-Inf	0.536112	hsa_circ_0023229	http://www.circbase.org/cgi-bin/singlerecord.cgi?id=hsa_circ_0023229
hsa_circ:chr11:68318589-68331900	PPP6R3	6	2	12	7	5	7	4.90874	7.11775	0.536067	0.789749	hsa_circ_0007660	http://www.circbase.org/cgi-bin/singlerecord.cgi?id=hsa_circ_0007660
hsa_circ:chr11:68326034-68343511	PPP6R3	4	0	5	2	0	0	1.93957	0.82362	-1.23569	0.595371	NA	NA
hsa_circ:chr11:68331771-68343511	PPP6R3	2	0	0	0	0	0	0.453268	0	-Inf	0.744945	NA	NA
hsa_circ:chr11:68334482-68343511	PPP6R3	4	3	11	4	3	5	4.7837	4.50183	-0.0876154	0.943241	hsa_circ_0002038	http://www.circbase.org/cgi-bin/singlerecord.cgi?id=hsa_circ_0002038
hsa_circ:chr11:68334482-68350597	PPP6R3	4	0	0	0	3	0	0.906535	0.894966	-0.0185301	1	hsa_circ_0023231	http://www.circbase.org/cgi-bin/singlerecord.cgi?id=hsa_circ_0023231
hsa_circ:chr11:68334482-68363686	PPP6R3	3	0	0	0	2	3	0.679902	1.77242	1.38232	0.783853	NA	NA
hsa_circ:chr11:68337216-68343511	PPP6R3	0	0	0	0	4	0	0	1.19329	Inf	0.564216	hsa_circ_0023233	http://www.circbase.org/cgi-bin/singlerecord.cgi?id=hsa_circ_0023233
hsa_circ:chr11:68341577-68350597	PPP6R3	0	0	0	0	2	0	0	0.596644	Inf	0.669138	NA	NA
hsa_circ:chr11:68350511-68363686	PPP6R3	0	0	0	0	2	0	0	0.596644	Inf	0.669138	NA	NA
hsa_circ:chr11:68359044-68367962	PPP6R3	3	0	3	0	0	0	1.29972	0	-Inf	0.548242	hsa_circ_0001968	http://www.circbase.org/cgi-bin/singlerecord.cgi?id=hsa_circ_0001968
hsa_circ:chr11:68363565-68370960	PPP6R3	4	3	0	0	0	0	2.51102	0	-Inf	0.290748	hsa_circ_0008391	http://www.circbase.org/cgi-bin/singlerecord.cgi?id=hsa_circ_0008391
hsa_circ:chr11:68369331-68370960	PPP6R3	5	2	0	0	3	4	2.20282	2.46266	0.160865	0.924285	hsa_circ_0002417	http://www.circbase.org/cgi-bin/singlerecord.cgi?id=hsa_circ_0002417
hsa_circ:chr11:68527037-68529155	CPT1A	13	0	8	4	5	0	4.5991	3.13885	-0.551115	0.60604	hsa_circ_0023249	http://www.circbase.org/cgi-bin/singlerecord.cgi?id=hsa_circ_0023249
hsa_circ:chr11:68527693-68529155	CPT1A	4	0	0	2	0	5	0.906535	2.78324	1.61833	0.655545	hsa_circ_0023253	http://www.circbase.org/cgi-bin/singlerecord.cgi?id=hsa_circ_0023253
hsa_circ:chr11:68548108-68560870	CPT1A	2	0	0	0	0	0	0.453268	0	-Inf	0.744945	hsa_circ_0023260	http://www.circbase.org/cgi-bin/singlerecord.cgi?id=hsa_circ_0023260
hsa_circ:chr11:68548108-68575106	CPT1A	0	0	0	0	0	3	0	1.17577	Inf	0.64982	NA	NA
hsa_circ:chr11:68562272-68566823	CPT1A	0	0	0	2	0	0	0	0.82362	Inf	0.762968	NA	NA
hsa_circ:chr11:68571468-68575106	CPT1A	2	0	9	0	10	5	2.31273	4.94284	1.09574	0.54214	hsa_circ_0023276	http://www.circbase.org/cgi-bin/singlerecord.cgi?id=hsa_circ_0023276
hsa_circ:chr11:68571468-68580044	CPT1A	0	0	3	0	0	0	0.619821	0	-Inf	0.687401	hsa_circ_0005282	http://www.circbase.org/cgi-bin/singlerecord.cgi?id=hsa_circ_0005282
hsa_circ:chr11:68574935-68580044	CPT1A	0	0	0	2	0	0	0	0.82362	Inf	0.762968	hsa_circ_0004411	http://www.circbase.org/cgi-bin/singlerecord.cgi?id=hsa_circ_0004411
hsa_circ:chr11:70176279-70181800	PPFIA1	0	3	2	4	0	5	2.0177	3.60686	0.838034	0.544551	NA	NA
hsa_circ:chr11:70176279-70185412	PPFIA1	0	0	2	0	0	0	0.413214	0	-Inf	0.717288	NA	NA
hsa_circ:chr11:70200407-70202360	PPFIA1	20	6	14	13	15	6	10.6341	12.1799	0.195799	0.856645	hsa_circ_0000337	http://www.circbase.org/cgi-bin/singlerecord.cgi?id=hsa_circ_0000337
hsa_circ:chr11:70200407-70208594	PPFIA1	3	0	0	0	0	0	0.679902	0	-Inf	0.702668	hsa_circ_0003429	http://www.circbase.org/cgi-bin/singlerecord.cgi?id=hsa_circ_0003429
hsa_circ:chr11:70251371-70253697	CTTN	4	2	0	0	0	0	1.97619	0	-Inf	0.406429	hsa_circ_0003376	http://www.circbase.org/cgi-bin/singlerecord.cgi?id=hsa_circ_0003376
hsa_circ:chr11:70265852-70266616	CTTN	3	0	0	0	0	0	0.679902	0	-Inf	0.702668	NA	NA
hsa_circ:chr11:70269046-70277386	CTTN	0	0	5	0	0	0	1.03304	0	-Inf	0.621674	hsa_circ_0003029	http://www.circbase.org/cgi-bin/singlerecord.cgi?id=hsa_circ_0003029
hsa_circ:chr11:70644548-70666787	SHANK2	0	0	0	0	2	0	0	0.596644	Inf	0.669138	NA	NA
hsa_circ:chr11:71693807-71698157	RNF121	0	0	5	0	0	0	1.03304	0	-Inf	0.621674	NA	NA
hsa_circ:chr11:71693807-71701763	RNF121	4	0	0	2	0	0	0.906535	0.82362	-0.138385	0.971018	hsa_circ_0023409	http://www.circbase.org/cgi-bin/singlerecord.cgi?id=hsa_circ_0023409
hsa_circ:chr11:72420915-72422544	ARAP1	0	0	0	0	3	0	0	0.894966	Inf	0.646689	hsa_circ_0003557	http://www.circbase.org/cgi-bin/singlerecord.cgi?id=hsa_circ_0003557
hsa_circ:chr11:72468812-72470426	STARD10	0	6	5	0	0	0	4.242	0	-Inf	0.145396	hsa_circ_0002383	http://www.circbase.org/cgi-bin/singlerecord.cgi?id=hsa_circ_0002383
hsa_circ:chr11:72560800-72579071	FCHSD2	0	0	0	2	0	0	0	0.82362	Inf	0.762968	NA	NA
hsa_circ:chr11:72598515-72600990	FCHSD2	4	3	4	0	0	0	3.33745	0	-Inf	0.138903	hsa_circ_0007195	http://www.circbase.org/cgi-bin/singlerecord.cgi?id=hsa_circ_0007195
hsa_circ:chr11:72695133-72700142	FCHSD2	27	12	35	16	33	11	19.7683	20.7448	0.069558	0.880131	hsa_circ_0005918	http://www.circbase.org/cgi-bin/singlerecord.cgi?id=hsa_circ_0005918
hsa_circ:chr11:72695133-72726930	FCHSD2	3	0	0	0	0	0	0.679902	0	-Inf	0.702668	NA	NA
hsa_circ:chr11:72695133-72794785	FCHSD2	0	0	2	0	0	0	0.413214	0	-Inf	0.717288	NA	NA
hsa_circ:chr11:7324270-7335172	SYT9	5	0	0	0	0	0	1.13317	0	-Inf	0.607032	NA	NA
hsa_circ:chr11:7334626-7335172	SYT9	2	0	0	0	0	0	0.453268	0	-Inf	0.744945	hsa_circ_0021070	http://www.circbase.org/cgi-bin/singlerecord.cgi?id=hsa_circ_0021070
hsa_circ:chr11:73418465-73429763	RAB6A	60	17	42	32	40	14	31.3676	30.5977	-0.0358502	0.958715	hsa_circ_0000339	http://www.circbase.org/cgi-bin/singlerecord.cgi?id=hsa_circ_0000339
hsa_circ:chr11:73418465-73429935	RAB6A	21	6	21	10	21	8	12.307	13.5183	0.135427	0.895537	hsa_circ_0004596	http://www.circbase.org/cgi-bin/singlerecord.cgi?id=hsa_circ_0004596
hsa_circ:chr11:73418465-73431944	RAB6A	22	17	29	18	0	0	20.0696	7.41258	-1.43697	0.113833	hsa_circ_0003908	http://www.circbase.org/cgi-bin/singlerecord.cgi?id=hsa_circ_0003908
hsa_circ:chr11:73829273-73834180	C2CD3	0	0	4	0	5	0	0.826428	1.49161	0.851909	0.869441	hsa_circ_0023555	http://www.circbase.org/cgi-bin/singlerecord.cgi?id=hsa_circ_0023555
hsa_circ:chr11:73843889-73844602	C2CD3	7	0	5	6	5	0	2.61947	3.96247	0.597123	0.888746	hsa_circ_0023558	http://www.circbase.org/cgi-bin/singlerecord.cgi?id=hsa_circ_0023558
hsa_circ:chr11:73843889-73850873	C2CD3	0	2	0	0	0	0	1.06966	0	-Inf	0.792224	hsa_circ_0023559	http://www.circbase.org/cgi-bin/singlerecord.cgi?id=hsa_circ_0023559
hsa_circ:chr11:73849765-73850873	C2CD3	0	0	2	0	0	0	0.413214	0	-Inf	0.717288	hsa_circ_0023562	http://www.circbase.org/cgi-bin/singlerecord.cgi?id=hsa_circ_0023562
hsa_circ:chr11:73914773-73915490	PPME1	3	0	0	0	0	2	0.679902	0.783848	0.205249	1	NA	NA
hsa_circ:chr11:73936250-73950301	PPME1	0	0	0	5	0	0	0	2.05905	Inf	0.441196	NA	NA
hsa_circ:chr11:74062428-74079620	PGM2L1	0	0	0	3	0	0	0	1.23543	Inf	0.644301	NA	NA
hsa_circ:chr11:74315737-74331134	POLD3	0	0	0	0	7	0	0	2.08825	Inf	0.353136	hsa_circ_0006656	http://www.circbase.org/cgi-bin/singlerecord.cgi?id=hsa_circ_0006656
hsa_circ:chr11:74500671-74528759	RNF169	18	7	22	11	15	10	12.3686	12.924	0.0633731	1	hsa_circ_0006705	http://www.circbase.org/cgi-bin/singlerecord.cgi?id=hsa_circ_0006705
hsa_circ:chr11:74521229-74528759	RNF169	0	2	5	0	5	0	2.10269	1.49161	-0.495366	1	hsa_circ_0003206	http://www.circbase.org/cgi-bin/singlerecord.cgi?id=hsa_circ_0003206
hsa_circ:chr11:74570203-74574066	XRRA1	0	0	0	3	0	0	0	1.23543	Inf	0.644301	NA	NA
hsa_circ:chr11:74876832-74880451	SLCO2B1	0	0	0	0	0	3	0	1.17577	Inf	0.64982	NA	NA
hsa_circ:chr11:75150924-75161028	GDPD5	0	0	0	0	0	2	0	0.783848	Inf	0.754629	NA	NA
hsa_circ:chr11:755879-760253	TALDO1	0	0	3	3	0	0	0.619821	1.23543	0.995088	1	hsa_circ_0003307	http://www.circbase.org/cgi-bin/singlerecord.cgi?id=hsa_circ_0003307
hsa_circ:chr11:75590923-75623083	UVRAG	0	0	0	2	0	0	0	0.82362	Inf	0.762968	hsa_circ_0023637	http://www.circbase.org/cgi-bin/singlerecord.cgi?id=hsa_circ_0023637
hsa_circ:chr11:7614363-7631653	PPFIBP2	0	0	4	3	3	0	0.826428	2.1304	1.36616	0.764708	hsa_circ_0006891	http://www.circbase.org/cgi-bin/singlerecord.cgi?id=hsa_circ_0006891
hsa_circ:chr11:76162902-76183884	EMSY	0	0	3	0	0	0	0.619821	0	-Inf	0.687401	hsa_circ_0008467	http://www.circbase.org/cgi-bin/singlerecord.cgi?id=hsa_circ_0008467
hsa_circ:chr11:76169227-76175124	EMSY	0	0	3	0	3	0	0.619821	0.894966	0.529981	1	hsa_circ_0023644	http://www.circbase.org/cgi-bin/singlerecord.cgi?id=hsa_circ_0023644
hsa_circ:chr11:76174865-76183884	EMSY	3	2	0	3	4	3	1.74956	3.60449	1.04281	0.469871	hsa_circ_0007458	http://www.circbase.org/cgi-bin/singlerecord.cgi?id=hsa_circ_0007458
hsa_circ:chr11:76207259-76239510	EMSY	2	0	0	4	4	7	0.453268	5.584	3.62286	0.0710599	hsa_circ_0007583	http://www.circbase.org/cgi-bin/singlerecord.cgi?id=hsa_circ_0007583
hsa_circ:chr11:76224430-76227356	EMSY	0	0	0	0	3	0	0	0.894966	Inf	0.646689	hsa_circ_0023655	http://www.circbase.org/cgi-bin/singlerecord.cgi?id=hsa_circ_0023655
hsa_circ:chr11:76224430-76239510	EMSY	2	2	2	0	0	2	1.93614	0.783848	-1.30453	0.747289	hsa_circ_0008189	http://www.circbase.org/cgi-bin/singlerecord.cgi?id=hsa_circ_0008189
hsa_circ:chr11:77043775-77060332	PAK1	0	0	5	0	0	0	1.03304	0	-Inf	0.621674	NA	NA
hsa_circ:chr11:77043775-77064644	PAK1	0	0	0	0	3	0	0	0.894966	Inf	0.646689	hsa_circ_0000342	http://www.circbase.org/cgi-bin/singlerecord.cgi?id=hsa_circ_0000342
hsa_circ:chr11:77043775-77091039	PAK1	2	0	0	0	0	0	0.453268	0	-Inf	0.744945	NA	NA
hsa_circ:chr11:77051691-77060332	PAK1	0	0	0	0	2	0	0	0.596644	Inf	0.669138	NA	NA
hsa_circ:chr11:77085373-77103586	PAK1	0	0	0	0	0	4	0	1.5677	Inf	0.509733	hsa_circ_0023685	http://www.circbase.org/cgi-bin/singlerecord.cgi?id=hsa_circ_0023685
hsa_circ:chr11:77090286-77091039	PAK1	7	0	4	4	8	3	2.41287	5.20959	1.11042	0.534825	hsa_circ_0008992	http://www.circbase.org/cgi-bin/singlerecord.cgi?id=hsa_circ_0008992
hsa_circ:chr11:77330651-77336863	CLNS1A	30	18	34	12	19	18	23.4506	17.6645	-0.408771	0.630302	hsa_circ_0023694	http://www.circbase.org/cgi-bin/singlerecord.cgi?id=hsa_circ_0023694
hsa_circ:chr11:77330651-77340944	CLNS1A	11	8	20	2	15	10	10.9037	9.21769	-0.242345	0.931621	hsa_circ_0008342	http://www.circbase.org/cgi-bin/singlerecord.cgi?id=hsa_circ_0008342
hsa_circ:chr11:77333545-77336863	CLNS1A	0	0	0	0	0	2	0	0.783848	Inf	0.754629	hsa_circ_0008790	http://www.circbase.org/cgi-bin/singlerecord.cgi?id=hsa_circ_0008790
hsa_circ:chr11:77333545-77340944	CLNS1A	2	0	6	0	0	0	1.69291	0	-Inf	0.416679	hsa_circ_0023696	http://www.circbase.org/cgi-bin/singlerecord.cgi?id=hsa_circ_0023696
hsa_circ:chr11:77336008-77336863	CLNS1A	36	18	0	0	0	17	17.7857	6.66271	-1.41654	0.380716	hsa_circ_0000343	http://www.circbase.org/cgi-bin/singlerecord.cgi?id=hsa_circ_0000343
hsa_circ:chr11:77336008-77340944	CLNS1A	7	9	19	5	0	5	10.3254	4.01867	-1.36141	0.164149	hsa_circ_0004593	http://www.circbase.org/cgi-bin/singlerecord.cgi?id=hsa_circ_0004593
hsa_circ:chr11:77383087-77404656	RSF1	0	0	6	0	4	0	1.23964	1.19329	-0.0549815	1	hsa_circ_0023700	http://www.circbase.org/cgi-bin/singlerecord.cgi?id=hsa_circ_0023700
hsa_circ:chr11:77386081-77389198	RSF1	7	0	0	3	0	3	1.58644	2.4112	0.603962	1	NA	NA
hsa_circ:chr11:77386081-77404656	RSF1	6	2	10	0	0	6	4.49553	2.35155	-0.934882	0.453844	hsa_circ_0023701	http://www.circbase.org/cgi-bin/singlerecord.cgi?id=hsa_circ_0023701
hsa_circ:chr11:77394755-77404656	RSF1	54	9	74	22	50	27	32.3406	34.5579	0.0956679	0.999507	hsa_circ_0000344	http://www.circbase.org/cgi-bin/singlerecord.cgi?id=hsa_circ_0000344
hsa_circ:chr11:77394755-77413540	RSF1	0	0	0	2	0	0	0	0.82362	Inf	0.762968	NA	NA
hsa_circ:chr11:77396150-77404656	RSF1	14	7	7	12	6	9	8.36292	10.259	0.294807	0.746757	hsa_circ_0002290	http://www.circbase.org/cgi-bin/singlerecord.cgi?id=hsa_circ_0002290
hsa_circ:chr11:77404552-77413540	RSF1	0	0	4	0	0	0	0.826428	0	-Inf	0.666287	NA	NA
hsa_circ:chr11:77409532-77413540	RSF1	8	0	5	6	10	5	2.84611	7.4137	1.3812	0.337951	hsa_circ_0000345	http://www.circbase.org/cgi-bin/singlerecord.cgi?id=hsa_circ_0000345
hsa_circ:chr11:77632386-77633517	INTS4	0	0	0	2	0	0	0	0.82362	Inf	0.762968	hsa_circ_0023736	http://www.circbase.org/cgi-bin/singlerecord.cgi?id=hsa_circ_0023736
hsa_circ:chr11:77666988-77672184	INTS4	0	0	10	0	0	0	2.06607	0	-Inf	0.377588	hsa_circ_0023746	http://www.circbase.org/cgi-bin/singlerecord.cgi?id=hsa_circ_0023746
hsa_circ:chr11:77823696-77832220	ALG8	3	0	0	0	3	0	0.679902	0.894966	0.396507	1	hsa_circ_0003615	http://www.circbase.org/cgi-bin/singlerecord.cgi?id=hsa_circ_0003615
hsa_circ:chr11:77824932-77832220	ALG8	5	2	6	0	2	0	3.44247	0.596644	-2.5285	0.330815	hsa_circ_0007767	http://www.circbase.org/cgi-bin/singlerecord.cgi?id=hsa_circ_0007767
hsa_circ:chr11:77830228-77832220	ALG8	5	0	0	0	0	0	1.13317	0	-Inf	0.607032	hsa_circ_0008019	http://www.circbase.org/cgi-bin/singlerecord.cgi?id=hsa_circ_0008019
hsa_circ:chr11:78176922-78204241	NARS2	4	0	11	0	7	2	3.17921	2.8721	-0.146562	0.932948	hsa_circ_0005935	http://www.circbase.org/cgi-bin/singlerecord.cgi?id=hsa_circ_0005935
hsa_circ:chr11:78180293-78204241	NARS2	4	0	18	0	0	4	4.62546	1.5677	-1.56095	0.37272	hsa_circ_0023812	http://www.circbase.org/cgi-bin/singlerecord.cgi?id=hsa_circ_0023812
hsa_circ:chr11:78189484-78204241	NARS2	0	0	2	2	0	0	0.413214	0.82362	0.995088	1	NA	NA
hsa_circ:chr11:78204109-78282489	NARS2	0	0	2	0	0	0	0.413214	0	-Inf	0.717288	NA	NA
hsa_circ:chr11:78279678-78282489	NARS2	0	0	3	0	0	0	0.619821	0	-Inf	0.687401	hsa_circ_0023817	http://www.circbase.org/cgi-bin/singlerecord.cgi?id=hsa_circ_0023817
hsa_circ:chr11:8148206-8161740	RIC3	5	4	4	0	0	0	4.09891	0	-Inf	0.0785478	hsa_circ_0021086	http://www.circbase.org/cgi-bin/singlerecord.cgi?id=hsa_circ_0021086
hsa_circ:chr11:8158925-8161740	RIC3	5	3	7	0	3	6	4.1839	3.24651	-0.365959	0.86907	NA	NA
hsa_circ:chr11:82560091-82564320	PRCP	0	0	2	0	0	0	0.413214	0	-Inf	0.717288	NA	NA
hsa_circ:chr11:82560091-82571159	PRCP	0	0	3	0	2	0	0.619821	0.596644	-0.0549815	1	NA	NA
hsa_circ:chr11:82872369-82881037	PCF11	0	0	2	0	0	2	0.413214	0.783848	0.923685	1	NA	NA
hsa_circ:chr11:82874721-82875443	PCF11	0	0	2	0	0	2	0.413214	0.783848	0.923685	1	NA	NA
hsa_circ:chr11:82917100-82938914	ANKRD42	0	0	4	0	0	0	0.826428	0	-Inf	0.666287	NA	NA
hsa_circ:chr11:82917100-82947551	ANKRD42	7	4	7	0	4	2	5.172	1.97714	-1.38731	0.437746	hsa_circ_0023858	http://www.circbase.org/cgi-bin/singlerecord.cgi?id=hsa_circ_0023858
hsa_circ:chr11:82917100-82951976	ANKRD42	2	0	0	0	0	0	0.453268	0	-Inf	0.744945	NA	NA
hsa_circ:chr11:82917100-82959129	ANKRD42	3	0	0	0	2	0	0.679902	0.596644	-0.188455	1	hsa_circ_0023859	http://www.circbase.org/cgi-bin/singlerecord.cgi?id=hsa_circ_0023859
hsa_circ:chr11:82935897-82959129	ANKRD42	2	3	5	0	2	2	3.09079	1.38049	-1.16279	0.686618	hsa_circ_0023861	http://www.circbase.org/cgi-bin/singlerecord.cgi?id=hsa_circ_0023861
hsa_circ:chr11:82984690-82989872	CCDC90B	19	0	16	0	11	5	7.61176	5.24116	-0.538342	0.618229	NA	NA
hsa_circ:chr11:82984690-82991303	CCDC90B	4	4	0	4	6	0	3.04585	3.43717	0.174379	0.714231	hsa_circ_0023863	http://www.circbase.org/cgi-bin/singlerecord.cgi?id=hsa_circ_0023863
hsa_circ:chr11:82989769-82991303	CCDC90B	0	0	4	0	0	6	0.826428	2.35155	1.50865	0.809717	hsa_circ_0023865	http://www.circbase.org/cgi-bin/singlerecord.cgi?id=hsa_circ_0023865
hsa_circ:chr11:83673928-83691685	DLG2	2	0	0	0	0	0	0.453268	0	-Inf	0.744945	NA	NA
hsa_circ:chr11:8435042-8486369	STK33	8	13	14	0	13	0	11.6583	3.87819	-1.58791	0.421727	NA	NA
hsa_circ:chr11:8435042-8496613	STK33	0	0	0	0	0	2	0	0.783848	Inf	0.754629	NA	NA
hsa_circ:chr11:8457041-8486369	STK33	6	9	17	0	3	6	9.68557	3.24651	-1.57695	0.180171	hsa_circ_0021089	http://www.circbase.org/cgi-bin/singlerecord.cgi?id=hsa_circ_0021089
hsa_circ:chr11:8474369-8486369	STK33	6	0	4	0	0	3	2.18623	1.17577	-0.894837	0.641032	NA	NA
hsa_circ:chr11:85456680-85469157	SYTL2	0	0	0	0	5	0	0	1.49161	Inf	0.456876	hsa_circ_0023879	http://www.circbase.org/cgi-bin/singlerecord.cgi?id=hsa_circ_0023879
hsa_circ:chr11:85685751-85692271	PICALM	4	0	0	2	0	0	0.906535	0.82362	-0.138385	0.971018	hsa_circ_0023883	http://www.circbase.org/cgi-bin/singlerecord.cgi?id=hsa_circ_0023883
hsa_circ:chr11:85685751-85693046	PICALM	0	0	0	0	0	3	0	1.17577	Inf	0.64982	hsa_circ_0023885	http://www.circbase.org/cgi-bin/singlerecord.cgi?id=hsa_circ_0023885
hsa_circ:chr11:85685751-85695016	PICALM	19	12	12	6	12	17	13.2033	12.7134	-0.0545403	0.950387	hsa_circ_0006629	http://www.circbase.org/cgi-bin/singlerecord.cgi?id=hsa_circ_0006629
hsa_circ:chr11:85685751-85742653	PICALM	13	6	12	6	4	15	8.63449	9.54301	0.144333	0.973633	hsa_circ_0023891	http://www.circbase.org/cgi-bin/singlerecord.cgi?id=hsa_circ_0023891
hsa_circ:chr11:85692172-85693046	PICALM	0	0	11	0	3	6	2.27268	3.24651	0.514497	0.995613	hsa_circ_0023900	http://www.circbase.org/cgi-bin/singlerecord.cgi?id=hsa_circ_0023900
hsa_circ:chr11:85692172-85701442	PICALM	0	0	0	0	2	0	0	0.596644	Inf	0.669138	hsa_circ_0023901	http://www.circbase.org/cgi-bin/singlerecord.cgi?id=hsa_circ_0023901
hsa_circ:chr11:85692172-85707972	PICALM	0	0	3	0	0	0	0.619821	0	-Inf	0.687401	hsa_circ_0002884	http://www.circbase.org/cgi-bin/singlerecord.cgi?id=hsa_circ_0002884
hsa_circ:chr11:85692172-85722179	PICALM	0	0	0	0	2	0	0	0.596644	Inf	0.669138	NA	NA
hsa_circ:chr11:85692172-85742653	PICALM	0	0	4	0	0	0	0.826428	0	-Inf	0.666287	hsa_circ_0023903	http://www.circbase.org/cgi-bin/singlerecord.cgi?id=hsa_circ_0023903
hsa_circ:chr11:85692788-85701442	PICALM	2	0	0	0	0	0	0.453268	0	-Inf	0.744945	NA	NA
hsa_circ:chr11:85694909-85742653	PICALM	2	2	3	0	0	0	2.14274	0	-Inf	0.346804	NA	NA
hsa_circ:chr11:85701293-85742653	PICALM	5	3	8	4	0	3	4.39051	2.82301	-0.637153	0.613804	hsa_circ_0023918	http://www.circbase.org/cgi-bin/singlerecord.cgi?id=hsa_circ_0023918
hsa_circ:chr11:85707869-85712201	PICALM	9	4	14	6	10	11	7.07151	9.76525	0.465637	0.678821	hsa_circ_0002513	http://www.circbase.org/cgi-bin/singlerecord.cgi?id=hsa_circ_0002513
hsa_circ:chr11:85707869-85714494	PICALM	53	12	57	37	45	52	30.2061	49.0415	0.699162	0.347154	hsa_circ_0023919	http://www.circbase.org/cgi-bin/singlerecord.cgi?id=hsa_circ_0023919
hsa_circ:chr11:85707869-85718626	PICALM	0	0	0	0	2	0	0	0.596644	Inf	0.669138	hsa_circ_0023920	http://www.circbase.org/cgi-bin/singlerecord.cgi?id=hsa_circ_0023920
hsa_circ:chr11:85707869-85742653	PICALM	59	17	66	29	0	31	36.0995	24.0921	-0.583418	0.209492	hsa_circ_0023923	http://www.circbase.org/cgi-bin/singlerecord.cgi?id=hsa_circ_0023923
hsa_circ:chr11:85711686-85742653	PICALM	0	0	5	3	2	0	1.03304	1.83207	0.826588	0.959204	hsa_circ_0023928	http://www.circbase.org/cgi-bin/singlerecord.cgi?id=hsa_circ_0023928
hsa_circ:chr11:85714409-85722179	PICALM	2	0	0	0	0	0	0.453268	0	-Inf	0.744945	NA	NA
hsa_circ:chr11:85718585-85742653	PICALM	33	13	30	29	0	0	20.6299	11.9425	-0.788633	0.398032	hsa_circ_0023936	http://www.circbase.org/cgi-bin/singlerecord.cgi?id=hsa_circ_0023936
hsa_circ:chr11:85722073-85726006	PICALM	0	0	0	0	4	2	0	1.97714	Inf	0.327919	hsa_circ_0023938	http://www.circbase.org/cgi-bin/singlerecord.cgi?id=hsa_circ_0023938
hsa_circ:chr11:85722073-85742653	PICALM	34	9	48	9	19	15	22.4361	15.2533	-0.556706	0.365869	hsa_circ_0000347	http://www.circbase.org/cgi-bin/singlerecord.cgi?id=hsa_circ_0000347
hsa_circ:chr11:85723324-85742653	PICALM	8	0	4	8	5	0	2.6395	4.78609	0.858583	0.751133	hsa_circ_0023940	http://www.circbase.org/cgi-bin/singlerecord.cgi?id=hsa_circ_0023940
hsa_circ:chr11:85733410-85742653	PICALM	37	12	50	24	35	15	25.1337	26.2036	0.0601381	1	hsa_circ_0023942	http://www.circbase.org/cgi-bin/singlerecord.cgi?id=hsa_circ_0023942
hsa_circ:chr11:85737334-85742653	PICALM	0	0	13	2	0	0	2.68589	0.82362	-1.70535	0.512399	hsa_circ_0002433	http://www.circbase.org/cgi-bin/singlerecord.cgi?id=hsa_circ_0002433
hsa_circ:chr11:85961338-85963282	EED	2	0	3	0	0	0	1.07309	0	-Inf	0.616359	hsa_circ_0008999	http://www.circbase.org/cgi-bin/singlerecord.cgi?id=hsa_circ_0008999
hsa_circ:chr11:85961338-85967554	EED	2	0	11	6	2	2	2.72595	3.85135	0.498608	1	hsa_circ_0007455	http://www.circbase.org/cgi-bin/singlerecord.cgi?id=hsa_circ_0007455
hsa_circ:chr11:86017287-86017524	HIKESHI	11	6	19	0	12	12	9.62747	8.28296	-0.217012	0.895219	hsa_circ_0023956	http://www.circbase.org/cgi-bin/singlerecord.cgi?id=hsa_circ_0023956
hsa_circ:chr11:86198379-86219909	ME3	0	0	0	0	2	0	0	0.596644	Inf	0.669138	hsa_circ_0023962	http://www.circbase.org/cgi-bin/singlerecord.cgi?id=hsa_circ_0023962
hsa_circ:chr11:86267595-86270865	ME3	0	0	9	11	2	5	1.85946	7.08617	1.93012	0.360301	hsa_circ_0023966	http://www.circbase.org/cgi-bin/singlerecord.cgi?id=hsa_circ_0023966
hsa_circ:chr11:86778736-86782657	TMEM135	0	0	3	0	2	0	0.619821	0.596644	-0.0549815	1	hsa_circ_0023970	http://www.circbase.org/cgi-bin/singlerecord.cgi?id=hsa_circ_0023970
hsa_circ:chr11:86778736-86802437	TMEM135	17	0	31	18	20	14	10.2576	18.866	0.879093	0.458669	hsa_circ_0008359	http://www.circbase.org/cgi-bin/singlerecord.cgi?id=hsa_circ_0008359
hsa_circ:chr11:8732392-8734282	ST5	0	0	5	0	0	0	1.03304	0	-Inf	0.621674	hsa_circ_0005944	http://www.circbase.org/cgi-bin/singlerecord.cgi?id=hsa_circ_0005944
hsa_circ:chr11:8732392-8739439	ST5	2	0	0	0	0	0	0.453268	0	-Inf	0.744945	hsa_circ_0008486	http://www.circbase.org/cgi-bin/singlerecord.cgi?id=hsa_circ_0008486
hsa_circ:chr11:89069013-89106660	NOX4	3	0	0	0	0	0	0.679902	0	-Inf	0.702668	NA	NA
hsa_circ:chr11:89088130-89135710	NOX4	0	0	0	0	3	0	0	0.894966	Inf	0.646689	hsa_circ_0023982	http://www.circbase.org/cgi-bin/singlerecord.cgi?id=hsa_circ_0023982
hsa_circ:chr11:89106600-89135710	NOX4	3	0	0	0	4	2	0.679902	1.97714	1.54001	0.676574	hsa_circ_0023983	http://www.circbase.org/cgi-bin/singlerecord.cgi?id=hsa_circ_0023983
hsa_circ:chr11:89133185-89135710	NOX4	12	4	0	17	28	17	4.85892	22.0165	2.17988	0.00407477	hsa_circ_0023984	http://www.circbase.org/cgi-bin/singlerecord.cgi?id=hsa_circ_0023984
hsa_circ:chr11:89133185-89185063	NOX4	2	0	0	0	0	0	0.453268	0	-Inf	0.744945	hsa_circ_0023986	http://www.circbase.org/cgi-bin/singlerecord.cgi?id=hsa_circ_0023986
hsa_circ:chr11:89155070-89185063	NOX4	3	0	4	3	4	7	1.50633	5.17219	1.77974	0.358417	hsa_circ_0023988	http://www.circbase.org/cgi-bin/singlerecord.cgi?id=hsa_circ_0023988
hsa_circ:chr11:89165952-89185063	NOX4	3	0	4	7	5	10	1.50633	8.29352	2.46095	0.0987861	hsa_circ_0023990	http://www.circbase.org/cgi-bin/singlerecord.cgi?id=hsa_circ_0023990
hsa_circ:chr11:8987451-8989588	TMEM9B-AS1	0	0	2	0	0	0	0.413214	0	-Inf	0.717288	NA	NA
hsa_circ:chr11:9069490-9074762	SCUBE2	3	0	0	0	0	5	0.679902	1.95962	1.52718	0.792533	NA	NA
hsa_circ:chr11:9182260-9192324	DENND5A	0	0	0	2	0	0	0	0.82362	Inf	0.762968	NA	NA
hsa_circ:chr11:92085262-92088570	FAT3	22	0	16	0	2	6	8.29166	2.94819	-1.49183	0.230942	hsa_circ_0000348	http://www.circbase.org/cgi-bin/singlerecord.cgi?id=hsa_circ_0000348
hsa_circ:chr11:9215041-9229179	DENND5A	0	0	4	0	0	0	0.826428	0	-Inf	0.666287	hsa_circ_0003546	http://www.circbase.org/cgi-bin/singlerecord.cgi?id=hsa_circ_0003546
hsa_circ:chr11:9225207-9229179	DENND5A	6	2	0	2	3	0	2.42946	1.71859	-0.499413	0.969309	hsa_circ_0004099	http://www.circbase.org/cgi-bin/singlerecord.cgi?id=hsa_circ_0004099
hsa_circ:chr11:9308002-9321248	TMEM41B	2	3	0	0	0	0	2.05775	0	-Inf	0.429776	hsa_circ_0021156	http://www.circbase.org/cgi-bin/singlerecord.cgi?id=hsa_circ_0021156
hsa_circ:chr11:9309249-9316934	TMEM41B	0	0	4	0	2	3	0.826428	1.77242	1.10076	0.873742	hsa_circ_0021157	http://www.circbase.org/cgi-bin/singlerecord.cgi?id=hsa_circ_0021157
hsa_circ:chr11:93141397-93148280	DEUP1	0	2	0	0	0	0	1.06966	0	-Inf	0.792224	NA	NA
hsa_circ:chr11:93399848-93402936	CEP295	0	0	0	0	2	0	0	0.596644	Inf	0.669138	NA	NA
hsa_circ:chr11:93429486-93433352	CEP295	3	5	6	0	0	0	4.59368	0	-Inf	0.0552296	NA	NA
hsa_circ:chr11:93456207-93457541	CEP295	0	0	2	0	0	0	0.413214	0	-Inf	0.717288	NA	NA
hsa_circ:chr11:93457420-93460803	CEP295	2	0	0	0	0	0	0.453268	0	-Inf	0.744945	NA	NA
hsa_circ:chr11:93458817-93460803	CEP295	0	2	0	0	0	0	1.06966	0	-Inf	0.792224	NA	NA
hsa_circ:chr11:93480463-93490631	C11orf54	0	0	10	0	2	0	2.06607	0.596644	-1.79195	0.609059	NA	NA
hsa_circ:chr11:93480463-93493024	C11orf54	6	16	12	0	3	3	12.3963	2.07074	-2.5817	0.186447	NA	NA
hsa_circ:chr11:93490482-93493024	C11orf54	0	2	0	0	0	0	1.06966	0	-Inf	0.792224	NA	NA
hsa_circ:chr11:93521167-93527201	MED17	4	0	0	0	0	0	0.906535	0	-Inf	0.665021	NA	NA
hsa_circ:chr11:93521167-93535138	MED17	0	0	0	0	0	2	0	0.783848	Inf	0.754629	NA	NA
hsa_circ:chr11:93523740-93527201	MED17	5	0	0	0	5	0	1.13317	1.49161	0.396507	0.949093	hsa_circ_0000349	http://www.circbase.org/cgi-bin/singlerecord.cgi?id=hsa_circ_0000349
hsa_circ:chr11:93523740-93535138	MED17	0	0	4	2	0	0	0.826428	0.82362	-0.00491181	0.975835	NA	NA
hsa_circ:chr11:94178976-94180604	MRE11	6	0	4	0	8	4	2.18623	3.95427	0.854966	0.673648	hsa_circ_0024037	http://www.circbase.org/cgi-bin/singlerecord.cgi?id=hsa_circ_0024037
hsa_circ:chr11:94219090-94224131	MRE11	4	0	5	0	4	2	1.93957	1.97714	0.0276751	1	hsa_circ_0024043	http://www.circbase.org/cgi-bin/singlerecord.cgi?id=hsa_circ_0024043
hsa_circ:chr11:9430033-9438695	IPO7	0	0	0	0	3	0	0	0.894966	Inf	0.646689	NA	NA
hsa_circ:chr11:94301896-94310658	PIWIL4	0	0	3	0	0	0	0.619821	0	-Inf	0.687401	hsa_circ_0024044	http://www.circbase.org/cgi-bin/singlerecord.cgi?id=hsa_circ_0024044
hsa_circ:chr11:94301896-94340805	PIWIL4	2	0	0	0	0	0	0.453268	0	-Inf	0.744945	NA	NA
hsa_circ:chr11:94308165-94341852	LOC105369438,PIWIL4	0	0	2	0	0	0	0.413214	0	-Inf	0.717288	NA	NA
hsa_circ:chr11:94316614-94340805	PIWIL4	0	0	0	0	3	0	0	0.894966	Inf	0.646689	NA	NA
hsa_circ:chr11:94316614-94341852	PIWIL4	2	0	2	0	0	0	0.866482	0	-Inf	0.666298	hsa_circ_0024048	http://www.circbase.org/cgi-bin/singlerecord.cgi?id=hsa_circ_0024048
hsa_circ:chr11:9441958-9446809	IPO7	3	0	5	0	4	0	1.71294	1.19329	-0.521529	0.915096	hsa_circ_0004672	http://www.circbase.org/cgi-bin/singlerecord.cgi?id=hsa_circ_0004672
hsa_circ:chr11:9444553-9446809	IPO7	0	0	2	0	2	0	0.413214	0.596644	0.529981	1	NA	NA
hsa_circ:chr11:9450087-9457913	IPO7	2	0	0	0	0	0	0.453268	0	-Inf	0.744945	NA	NA
hsa_circ:chr11:9451221-9452550	IPO7	15	11	17	12	18	15	12.7949	16.1904	0.339564	0.561944	hsa_circ_0005092	http://www.circbase.org/cgi-bin/singlerecord.cgi?id=hsa_circ_0005092
hsa_circ:chr11:9451221-9455393	IPO7	3	0	0	0	2	0	0.679902	0.596644	-0.188455	1	hsa_circ_0003178	http://www.circbase.org/cgi-bin/singlerecord.cgi?id=hsa_circ_0003178
hsa_circ:chr11:94528177-94533477	AMOTL1	6	3	4	3	0	3	3.79071	2.4112	-0.652717	0.688095	hsa_circ_0000350	http://www.circbase.org/cgi-bin/singlerecord.cgi?id=hsa_circ_0000350
hsa_circ:chr11:94532556-94533477	AMOTL1	4	4	0	4	0	0	3.04585	1.64724	-0.886793	0.801008	hsa_circ_0004214	http://www.circbase.org/cgi-bin/singlerecord.cgi?id=hsa_circ_0004214
hsa_circ:chr11:94554696-94564707	AMOTL1	2	4	3	0	0	4	3.2124	1.5677	-1.035	0.725813	hsa_circ_0008648	http://www.circbase.org/cgi-bin/singlerecord.cgi?id=hsa_circ_0008648
hsa_circ:chr11:94583279-94592880	AMOTL1	0	0	0	0	2	0	0	0.596644	Inf	0.669138	hsa_circ_0024053	http://www.circbase.org/cgi-bin/singlerecord.cgi?id=hsa_circ_0024053
hsa_circ:chr11:9462002-9463744	IPO7	4	0	3	8	7	4	1.52636	6.95043	2.18701	0.16452	hsa_circ_0004007	http://www.circbase.org/cgi-bin/singlerecord.cgi?id=hsa_circ_0004007
hsa_circ:chr11:9492849-9501093	ZNF143	0	0	0	0	2	0	0	0.596644	Inf	0.669138	NA	NA
hsa_circ:chr11:95546096-95546753	CEP57	5	0	10	3	4	4	3.19924	3.99641	0.320977	1	hsa_circ_0024067	http://www.circbase.org/cgi-bin/singlerecord.cgi?id=hsa_circ_0024067
hsa_circ:chr11:95546096-95552068	CEP57	0	2	4	0	0	0	1.89608	0	-Inf	0.421648	hsa_circ_0008820	http://www.circbase.org/cgi-bin/singlerecord.cgi?id=hsa_circ_0008820
hsa_circ:chr11:95718695-95724887	MAML2	3	0	0	0	0	0	0.679902	0	-Inf	0.702668	NA	NA
hsa_circ:chr11:95825056-95826681	MAML2	10	3	12	4	7	10	6.35011	7.65474	0.269572	0.912103	hsa_circ_0024085	http://www.circbase.org/cgi-bin/singlerecord.cgi?id=hsa_circ_0024085
hsa_circ:chr11:9735013-9750998	SWAP70	0	0	3	0	0	0	0.619821	0	-Inf	0.687401	NA	NA
hsa_circ:chr11:9735013-9754257	SWAP70	5	2	0	0	0	0	2.20282	0	-Inf	0.336408	NA	NA
hsa_circ:chr11:9735013-9761894	SWAP70	0	0	2	0	0	0	0.413214	0	-Inf	0.717288	NA	NA
hsa_circ:chr11:9829547-9830549	SBF2,SBF2-AS1	0	0	2	6	0	0	0.413214	2.47086	2.58005	0.651569	hsa_circ_0007156	http://www.circbase.org/cgi-bin/singlerecord.cgi?id=hsa_circ_0007156
hsa_circ:chr11:992503-994245	AP2A2	2	0	0	0	0	0	0.453268	0	-Inf	0.744945	hsa_circ_0020748	http://www.circbase.org/cgi-bin/singlerecord.cgi?id=hsa_circ_0020748
hsa_circ:chr12:100166700-100175875	ANKS1B	3	0	8	0	0	2	2.33276	0.783848	-1.57339	0.485717	hsa_circ_0007294	http://www.circbase.org/cgi-bin/singlerecord.cgi?id=hsa_circ_0007294
hsa_circ:chr12:100166700-100200478	ANKS1B	4	0	0	0	0	0	0.906535	0	-Inf	0.665021	NA	NA
hsa_circ:chr12:1003728-1006847	WNK1	0	0	3	9	0	0	0.619821	3.70629	2.58005	0.624483	hsa_circ_0003251	http://www.circbase.org/cgi-bin/singlerecord.cgi?id=hsa_circ_0003251
hsa_circ:chr12:100480053-100482873	UHRF1BP1L	0	0	0	0	2	0	0	0.596644	Inf	0.669138	NA	NA
hsa_circ:chr12:100491143-100492319	UHRF1BP1L	4	0	2	0	0	0	1.31975	0	-Inf	0.543767	hsa_circ_0027851	http://www.circbase.org/cgi-bin/singlerecord.cgi?id=hsa_circ_0027851
hsa_circ:chr12:100598718-100599522	ACTR6	0	0	7	0	6	4	1.44625	3.35763	1.21513	0.628724	hsa_circ_0027857	http://www.circbase.org/cgi-bin/singlerecord.cgi?id=hsa_circ_0027857
hsa_circ:chr12:100598718-100599535	ACTR6	4	0	0	0	0	0	0.906535	0	-Inf	0.665021	NA	NA
hsa_circ:chr12:100598718-100601564	ACTR6	0	0	11	2	0	3	2.27268	1.99939	-0.184832	0.793523	NA	NA
hsa_circ:chr12:100676721-100685438	SCYL2	0	0	0	7	0	6	0	5.23421	Inf	0.0254015	hsa_circ_0027861	http://www.circbase.org/cgi-bin/singlerecord.cgi?id=hsa_circ_0027861
hsa_circ:chr12:100676721-100691953	SCYL2	50	13	31	25	24	34	24.6893	30.7804	0.318128	0.729521	hsa_circ_0006258	http://www.circbase.org/cgi-bin/singlerecord.cgi?id=hsa_circ_0006258
hsa_circ:chr12:100926236-100934596	NR1H4	10	5	0	0	0	5	4.94048	1.95962	-1.33408	0.472545	NA	NA
hsa_circ:chr12:101685520-101689436	UTP20	0	0	2	0	0	0	0.413214	0	-Inf	0.717288	NA	NA
hsa_circ:chr12:101723019-101740366	UTP20	4	0	0	0	0	0	0.906535	0	-Inf	0.665021	NA	NA
hsa_circ:chr12:101750332-101760477	UTP20	0	0	6	0	0	2	1.23964	0.783848	-0.661278	0.822555	NA	NA
hsa_circ:chr12:101790177-101799759	ARL1	5	5	5	0	2	6	4.84034	2.94819	-0.71528	0.745873	hsa_circ_0027902	http://www.circbase.org/cgi-bin/singlerecord.cgi?id=hsa_circ_0027902
hsa_circ:chr12:102107868-102110590	CHPT1	5	5	19	2	6	4	7.73284	4.18125	-0.887065	0.448139	hsa_circ_0006660	http://www.circbase.org/cgi-bin/singlerecord.cgi?id=hsa_circ_0006660
hsa_circ:chr12:102107868-102114032	CHPT1	0	0	5	0	0	0	1.03304	0	-Inf	0.621674	hsa_circ_0027904	http://www.circbase.org/cgi-bin/singlerecord.cgi?id=hsa_circ_0027904
hsa_circ:chr12:102147150-102153921	GNPTAB	3	0	0	3	0	0	0.679902	1.23543	0.861615	1	NA	NA
hsa_circ:chr12:102173930-102183835	GNPTAB	0	0	3	3	0	0	0.619821	1.23543	0.995088	1	hsa_circ_0027910	http://www.circbase.org/cgi-bin/singlerecord.cgi?id=hsa_circ_0027910
hsa_circ:chr12:102179790-102183835	GNPTAB	0	0	0	0	4	6	0	3.54483	Inf	0.0852106	hsa_circ_0004925	http://www.circbase.org/cgi-bin/singlerecord.cgi?id=hsa_circ_0004925
hsa_circ:chr12:102295069-102308010	DRAM1	0	0	3	0	0	0	0.619821	0	-Inf	0.687401	hsa_circ_0004655	http://www.circbase.org/cgi-bin/singlerecord.cgi?id=hsa_circ_0004655
hsa_circ:chr12:102301964-102308010	DRAM1	0	0	18	13	15	14	3.71893	15.3153	2.04201	0.0629686	hsa_circ_0000431	http://www.circbase.org/cgi-bin/singlerecord.cgi?id=hsa_circ_0000431
hsa_circ:chr12:102301964-102313979	DRAM1	4	0	0	0	0	0	0.906535	0	-Inf	0.665021	NA	NA
hsa_circ:chr12:102433646-102439897	WASHC3	0	0	11	0	7	0	2.27268	2.08825	-0.122096	1	hsa_circ_0002349	http://www.circbase.org/cgi-bin/singlerecord.cgi?id=hsa_circ_0002349
hsa_circ:chr12:102492884-102506010	NUP37	0	0	0	2	0	0	0	0.82362	Inf	0.762968	NA	NA
hsa_circ:chr12:102517664-102576405	PARPBP	0	0	2	0	0	0	0.413214	0	-Inf	0.717288	NA	NA
hsa_circ:chr12:102542008-102559661	PARPBP	0	0	0	2	0	0	0	0.82362	Inf	0.762968	hsa_circ_0000432	http://www.circbase.org/cgi-bin/singlerecord.cgi?id=hsa_circ_0000432
hsa_circ:chr12:10319311-10321774	OLR1	0	0	3	0	0	0	0.619821	0	-Inf	0.687401	NA	NA
hsa_circ:chr12:1034616-1036429	RAD52	0	0	0	0	2	0	0	0.596644	Inf	0.669138	hsa_circ_0024989	http://www.circbase.org/cgi-bin/singlerecord.cgi?id=hsa_circ_0024989
hsa_circ:chr12:104126784-104131558	STAB2	0	0	3	0	0	0	0.619821	0	-Inf	0.687401	NA	NA
hsa_circ:chr12:104250888-104256069	TTC41P	0	2	0	0	0	0	1.06966	0	-Inf	0.792224	NA	NA
hsa_circ:chr12:104331473-104332237	HSP90B1	0	2	0	0	0	0	1.06966	0	-Inf	0.792224	NA	NA
hsa_circ:chr12:104370696-104374740	TDG	0	0	5	0	0	0	1.03304	0	-Inf	0.621674	hsa_circ_0027944	http://www.circbase.org/cgi-bin/singlerecord.cgi?id=hsa_circ_0027944
hsa_circ:chr12:104373609-104374740	TDG	9	0	0	0	0	0	2.0397	0	-Inf	0.391073	NA	NA
hsa_circ:chr12:104376577-104379506	TDG	4	3	2	0	0	0	2.92423	0	-Inf	0.201302	hsa_circ_0008166	http://www.circbase.org/cgi-bin/singlerecord.cgi?id=hsa_circ_0008166
hsa_circ:chr12:104514178-104517201	NFYB	12	4	5	4	4	0	5.89195	2.84053	-1.05259	0.464074	NA	NA
hsa_circ:chr12:104705068-104721449	TXNRD1	0	0	2	0	0	0	0.413214	0	-Inf	0.717288	hsa_circ_0005424	http://www.circbase.org/cgi-bin/singlerecord.cgi?id=hsa_circ_0005424
hsa_circ:chr12:104712691-104721449	TXNRD1	0	0	0	2	0	0	0	0.82362	Inf	0.762968	hsa_circ_0007674	http://www.circbase.org/cgi-bin/singlerecord.cgi?id=hsa_circ_0007674
hsa_circ:chr12:104719115-104721449	TXNRD1	0	0	0	3	0	0	0	1.23543	Inf	0.644301	hsa_circ_0007044	http://www.circbase.org/cgi-bin/singlerecord.cgi?id=hsa_circ_0007044
hsa_circ:chr12:105238250-105255148	SLC41A2	2	0	0	0	0	0	0.453268	0	-Inf	0.744945	NA	NA
hsa_circ:chr12:105238250-105322472	SLC41A2	13	4	7	2	6	0	6.5318	2.61355	-1.32147	0.366919	hsa_circ_0027966	http://www.circbase.org/cgi-bin/singlerecord.cgi?id=hsa_circ_0027966
hsa_circ:chr12:105255069-105289123	SLC41A2	0	0	5	0	0	0	1.03304	0	-Inf	0.621674	NA	NA
hsa_circ:chr12:105255069-105322472	SLC41A2	11	7	13	4	3	3	8.92266	3.71798	-1.26296	0.253924	hsa_circ_0027969	http://www.circbase.org/cgi-bin/singlerecord.cgi?id=hsa_circ_0027969
hsa_circ:chr12:105280071-105289123	SLC41A2	2	0	0	0	0	0	0.453268	0	-Inf	0.744945	NA	NA
hsa_circ:chr12:105280071-105322472	SLC41A2	4	0	3	2	0	0	1.52636	0.82362	-0.890042	0.732294	hsa_circ_0027971	http://www.circbase.org/cgi-bin/singlerecord.cgi?id=hsa_circ_0027971
hsa_circ:chr12:105289052-105322472	SLC41A2	6	3	0	0	0	0	2.96429	0	-Inf	0.197509	NA	NA
hsa_circ:chr12:105303433-105322472	SLC41A2	11	3	5	4	11	0	5.13049	4.92878	-0.0578656	1	hsa_circ_0003012	http://www.circbase.org/cgi-bin/singlerecord.cgi?id=hsa_circ_0003012
hsa_circ:chr12:10530731-10531304	KLRC4-KLRK1,KLRK1	0	0	0	7	0	0	0	2.88267	Inf	0.386301	NA	NA
hsa_circ:chr12:105321751-105322472	SLC41A2	28	20	32	5	29	11	23.6537	15.0216	-0.655033	0.55268	hsa_circ_0006260	http://www.circbase.org/cgi-bin/singlerecord.cgi?id=hsa_circ_0006260
hsa_circ:chr12:10539502-10546466	KLRC4-KLRK1,KLRK1	0	0	0	6	0	0	0	2.47086	Inf	0.41057	NA	NA
hsa_circ:chr12:105597481-105605095	APPL2	0	0	0	0	3	0	0	0.894966	Inf	0.646689	hsa_circ_0027994	http://www.circbase.org/cgi-bin/singlerecord.cgi?id=hsa_circ_0027994
hsa_circ:chr12:105610847-105623001	APPL2	2	0	0	0	0	0	0.453268	0	-Inf	0.744945	hsa_circ_0028001	http://www.circbase.org/cgi-bin/singlerecord.cgi?id=hsa_circ_0028001
hsa_circ:chr12:107177775-107209082	RIC8B	0	0	3	0	0	0	0.619821	0	-Inf	0.687401	hsa_circ_0007224	http://www.circbase.org/cgi-bin/singlerecord.cgi?id=hsa_circ_0007224
hsa_circ:chr12:107208474-107254190	RIC8B	2	0	0	0	0	0	0.453268	0	-Inf	0.744945	NA	NA
hsa_circ:chr12:107219504-107237725	RIC8B	4	0	0	0	0	0	0.906535	0	-Inf	0.665021	NA	NA
hsa_circ:chr12:107219504-107254190	RIC8B	2	0	0	0	0	0	0.453268	0	-Inf	0.744945	hsa_circ_0008366	http://www.circbase.org/cgi-bin/singlerecord.cgi?id=hsa_circ_0008366
hsa_circ:chr12:107236367-107237725	RIC8B	16	2	13	10	3	6	7.38169	7.36461	-0.00334209	0.809901	hsa_circ_0002154	http://www.circbase.org/cgi-bin/singlerecord.cgi?id=hsa_circ_0002154
hsa_circ:chr12:107236367-107245372	RIC8B	2	0	0	0	3	0	0.453268	0.894966	0.98147	0.934608	hsa_circ_0006512	http://www.circbase.org/cgi-bin/singlerecord.cgi?id=hsa_circ_0006512
hsa_circ:chr12:107236367-107254190	RIC8B	8	0	5	0	0	0	2.84611	0	-Inf	0.161196	hsa_circ_0028021	http://www.circbase.org/cgi-bin/singlerecord.cgi?id=hsa_circ_0028021
hsa_circ:chr12:107393329-107393860	CRY1	2	0	0	0	0	0	0.453268	0	-Inf	0.744945	NA	NA
hsa_circ:chr12:108136974-108140201	PRDM4	5	0	3	3	0	3	1.75299	2.4112	0.459934	1	hsa_circ_0007468	http://www.circbase.org/cgi-bin/singlerecord.cgi?id=hsa_circ_0007468
hsa_circ:chr12:108138320-108140201	PRDM4	0	0	0	0	0	2	0	0.783848	Inf	0.754629	hsa_circ_0028048	http://www.circbase.org/cgi-bin/singlerecord.cgi?id=hsa_circ_0028048
hsa_circ:chr12:108936804-108942990	SART3	3	0	0	0	0	0	0.679902	0	-Inf	0.702668	NA	NA
hsa_circ:chr12:108938915-108942990	SART3	0	0	2	0	0	0	0.413214	0	-Inf	0.717288	NA	NA
hsa_circ:chr12:109046048-109048186	CORO1C	171	26	155	175	153	121	84.684	165.133	0.963465	0.143207	hsa_circ_0000437	http://www.circbase.org/cgi-bin/singlerecord.cgi?id=hsa_circ_0000437
hsa_circ:chr12:109046048-109051199	CORO1C	0	0	2	0	2	0	0.413214	0.596644	0.529981	1	hsa_circ_0008092	http://www.circbase.org/cgi-bin/singlerecord.cgi?id=hsa_circ_0008092
hsa_circ:chr12:109052514-109055934	CORO1C	0	0	2	6	0	2	0.413214	3.25471	2.97757	0.363762	hsa_circ_0007007	http://www.circbase.org/cgi-bin/singlerecord.cgi?id=hsa_circ_0007007
hsa_circ:chr12:109186062-109186605	SSH1	3	0	2	0	0	0	1.09312	0	-Inf	0.613426	hsa_circ_0002957	http://www.circbase.org/cgi-bin/singlerecord.cgi?id=hsa_circ_0002957
hsa_circ:chr12:109210814-109217137	SSH1	0	0	0	0	2	2	0	1.38049	Inf	0.539394	hsa_circ_0028088	http://www.circbase.org/cgi-bin/singlerecord.cgi?id=hsa_circ_0028088
hsa_circ:chr12:109212025-109217137	SSH1	0	0	5	0	0	2	1.03304	0.783848	-0.398243	0.898883	hsa_circ_0028090	http://www.circbase.org/cgi-bin/singlerecord.cgi?id=hsa_circ_0028090
hsa_circ:chr12:109509417-109511337	USP30	17	9	11	4	5	10	10.9389	7.05809	-0.632118	0.544721	hsa_circ_0028094	http://www.circbase.org/cgi-bin/singlerecord.cgi?id=hsa_circ_0028094
hsa_circ:chr12:109539707-109541416	UNG	0	0	5	0	3	2	1.03304	1.67881	0.700553	0.95281	hsa_circ_0028097	http://www.circbase.org/cgi-bin/singlerecord.cgi?id=hsa_circ_0028097
hsa_circ:chr12:109540644-109541416	UNG	2	0	2	0	0	2	0.866482	0.783848	-0.144595	0.975818	hsa_circ_0028098	http://www.circbase.org/cgi-bin/singlerecord.cgi?id=hsa_circ_0028098
hsa_circ:chr12:109577202-109577863	ACACB	2	0	0	0	0	0	0.453268	0	-Inf	0.744945	hsa_circ_0028099	http://www.circbase.org/cgi-bin/singlerecord.cgi?id=hsa_circ_0028099
hsa_circ:chr12:109604666-109605839	ACACB	0	2	0	0	0	0	1.06966	0	-Inf	0.792224	NA	NA
hsa_circ:chr12:109604666-109609719	ACACB	0	0	2	0	0	0	0.413214	0	-Inf	0.717288	hsa_circ_0028100	http://www.circbase.org/cgi-bin/singlerecord.cgi?id=hsa_circ_0028100
hsa_circ:chr12:109609610-109612035	ACACB	0	0	0	0	3	0	0	0.894966	Inf	0.646689	hsa_circ_0028105	http://www.circbase.org/cgi-bin/singlerecord.cgi?id=hsa_circ_0028105
hsa_circ:chr12:109609610-109614068	ACACB	0	0	0	0	0	3	0	1.17577	Inf	0.64982	NA	NA
hsa_circ:chr12:109613736-109617102	ACACB	0	0	0	3	0	0	0	1.23543	Inf	0.644301	hsa_circ_0028107	http://www.circbase.org/cgi-bin/singlerecord.cgi?id=hsa_circ_0028107
hsa_circ:chr12:109634813-109637357	ACACB	2	0	0	0	0	0	0.453268	0	-Inf	0.744945	hsa_circ_0028113	http://www.circbase.org/cgi-bin/singlerecord.cgi?id=hsa_circ_0028113
hsa_circ:chr12:109650641-109654725	ACACB	0	0	0	3	0	0	0	1.23543	Inf	0.644301	hsa_circ_0028119	http://www.circbase.org/cgi-bin/singlerecord.cgi?id=hsa_circ_0028119
hsa_circ:chr12:109660312-109661709	ACACB	0	0	4	0	2	0	0.826428	0.596644	-0.470019	0.990285	hsa_circ_0028123	http://www.circbase.org/cgi-bin/singlerecord.cgi?id=hsa_circ_0028123
hsa_circ:chr12:109673118-109680397	ACACB	0	0	2	0	0	0	0.413214	0	-Inf	0.717288	hsa_circ_0028125	http://www.circbase.org/cgi-bin/singlerecord.cgi?id=hsa_circ_0028125
hsa_circ:chr12:109687789-109696913	ACACB	0	0	2	0	0	0	0.413214	0	-Inf	0.717288	hsa_circ_0028129	http://www.circbase.org/cgi-bin/singlerecord.cgi?id=hsa_circ_0028129
hsa_circ:chr12:109696073-109696913	ACACB	2	0	3	0	0	0	1.07309	0	-Inf	0.616359	NA	NA
hsa_circ:chr12:109926377-109945540	UBE3B	2	3	0	0	0	0	2.05775	0	-Inf	0.429776	hsa_circ_0028135	http://www.circbase.org/cgi-bin/singlerecord.cgi?id=hsa_circ_0028135
hsa_circ:chr12:109954570-109964221	UBE3B	2	0	0	0	0	0	0.453268	0	-Inf	0.744945	NA	NA
hsa_circ:chr12:110345331-110346742	TCHP	4	0	0	0	0	0	0.906535	0	-Inf	0.665021	NA	NA
hsa_circ:chr12:110376185-110377052	GIT2	4	2	5	0	4	9	3.00923	4.72061	0.64958	0.679331	NA	NA
hsa_circ:chr12:110376185-110399490	GIT2	0	0	0	2	0	0	0	0.82362	Inf	0.762968	hsa_circ_0028149	http://www.circbase.org/cgi-bin/singlerecord.cgi?id=hsa_circ_0028149
hsa_circ:chr12:110390897-110399180	GIT2	0	0	3	0	0	0	0.619821	0	-Inf	0.687401	NA	NA
hsa_circ:chr12:110418757-110421499	GIT2	4	0	0	0	0	0	0.906535	0	-Inf	0.665021	hsa_circ_0008715	http://www.circbase.org/cgi-bin/singlerecord.cgi?id=hsa_circ_0008715
hsa_circ:chr12:110426768-110429565	GIT2	2	0	2	0	0	3	0.866482	1.17577	0.440367	1	hsa_circ_0028160	http://www.circbase.org/cgi-bin/singlerecord.cgi?id=hsa_circ_0028160
hsa_circ:chr12:110449810-110457133	ANKRD13A	0	2	0	0	0	0	1.06966	0	-Inf	0.792224	hsa_circ_0004009	http://www.circbase.org/cgi-bin/singlerecord.cgi?id=hsa_circ_0004009
hsa_circ:chr12:110456150-110463628	ANKRD13A	4	0	0	0	0	0	0.906535	0	-Inf	0.665021	hsa_circ_0008949	http://www.circbase.org/cgi-bin/singlerecord.cgi?id=hsa_circ_0008949
hsa_circ:chr12:110456150-110467440	ANKRD13A	0	0	4	0	0	0	0.826428	0	-Inf	0.666287	NA	NA
hsa_circ:chr12:110456150-110471762	ANKRD13A	0	0	2	0	0	0	0.413214	0	-Inf	0.717288	hsa_circ_0028163	http://www.circbase.org/cgi-bin/singlerecord.cgi?id=hsa_circ_0028163
hsa_circ:chr12:110463547-110466447	ANKRD13A	0	0	3	0	0	0	0.619821	0	-Inf	0.687401	NA	NA
hsa_circ:chr12:110463547-110468563	ANKRD13A	0	0	0	0	4	0	0	1.19329	Inf	0.564216	hsa_circ_0028166	http://www.circbase.org/cgi-bin/singlerecord.cgi?id=hsa_circ_0028166
hsa_circ:chr12:110467283-110468563	ANKRD13A	3	0	0	0	0	0	0.679902	0	-Inf	0.702668	NA	NA
hsa_circ:chr12:110565165-110573242	IFT81	0	0	3	0	0	0	0.619821	0	-Inf	0.687401	NA	NA
hsa_circ:chr12:110565165-110584853	IFT81	4	0	0	0	0	0	0.906535	0	-Inf	0.665021	NA	NA
hsa_circ:chr12:110566755-110570441	IFT81	0	2	0	0	4	0	1.06966	1.19329	0.157797	0.795161	hsa_circ_0005591	http://www.circbase.org/cgi-bin/singlerecord.cgi?id=hsa_circ_0005591
hsa_circ:chr12:110566755-110574665	IFT81	0	0	2	0	0	0	0.413214	0	-Inf	0.717288	hsa_circ_0028169	http://www.circbase.org/cgi-bin/singlerecord.cgi?id=hsa_circ_0028169
hsa_circ:chr12:110566755-110581350	IFT81	0	0	4	3	4	0	0.826428	2.42872	1.55523	0.664016	NA	NA
hsa_circ:chr12:110566755-110584853	IFT81	6	3	9	0	0	4	4.82375	1.5677	-1.62151	0.279563	NA	NA
hsa_circ:chr12:110566755-110600870	IFT81	0	0	2	0	3	0	0.413214	0.894966	1.11494	0.933648	NA	NA
hsa_circ:chr12:110729825-110734542	ATP2A2	2	0	0	0	0	0	0.453268	0	-Inf	0.744945	NA	NA
hsa_circ:chr12:110764195-110765822	ATP2A2	2	0	0	0	0	0	0.453268	0	-Inf	0.744945	hsa_circ_0005279	http://www.circbase.org/cgi-bin/singlerecord.cgi?id=hsa_circ_0005279
hsa_circ:chr12:110778464-110780253	ATP2A2	0	0	0	3	0	0	0	1.23543	Inf	0.644301	hsa_circ_0002628	http://www.circbase.org/cgi-bin/singlerecord.cgi?id=hsa_circ_0002628
hsa_circ:chr12:110826317-110834257	ANAPC7,ENSG00000258210.1	6	0	5	0	0	0	2.39284	0	-Inf	0.236614	hsa_circ_0028196	http://www.circbase.org/cgi-bin/singlerecord.cgi?id=hsa_circ_0028196
hsa_circ:chr12:110832906-110834257	ANAPC7,ENSG00000258210.1	3	0	0	0	0	0	0.679902	0	-Inf	0.702668	hsa_circ_0028198	http://www.circbase.org/cgi-bin/singlerecord.cgi?id=hsa_circ_0028198
hsa_circ:chr12:110873915-110883356	ARPC3	0	0	0	0	0	2	0	0.783848	Inf	0.754629	NA	NA
hsa_circ:chr12:110893391-110893735	GPN3	0	0	0	0	6	0	0	1.78993	Inf	0.374082	hsa_circ_0028201	http://www.circbase.org/cgi-bin/singlerecord.cgi?id=hsa_circ_0028201
hsa_circ:chr12:110893391-110895439	GPN3	3	0	4	0	6	5	1.50633	3.74955	1.31568	0.552562	hsa_circ_0028202	http://www.circbase.org/cgi-bin/singlerecord.cgi?id=hsa_circ_0028202
hsa_circ:chr12:110922883-110925748	FAM216A	0	0	3	8	3	0	0.619821	4.18944	2.75683	0.363439	hsa_circ_0004516	http://www.circbase.org/cgi-bin/singlerecord.cgi?id=hsa_circ_0004516
hsa_circ:chr12:111064167-111070364	TCTN1	3	0	0	0	2	0	0.679902	0.596644	-0.188455	1	hsa_circ_0028215	http://www.circbase.org/cgi-bin/singlerecord.cgi?id=hsa_circ_0028215
hsa_circ:chr12:111855923-111856681	SH2B3	3	0	0	0	0	0	0.679902	0	-Inf	0.702668	hsa_circ_0006741	http://www.circbase.org/cgi-bin/singlerecord.cgi?id=hsa_circ_0006741
hsa_circ:chr12:111923075-111948386	ATXN2	0	0	0	0	2	0	0	0.596644	Inf	0.669138	hsa_circ_0028255	http://www.circbase.org/cgi-bin/singlerecord.cgi?id=hsa_circ_0028255
hsa_circ:chr12:111947353-111948386	ATXN2	18	8	20	9	9	6	12.4902	8.74273	-0.514637	0.54832	hsa_circ_0002601	http://www.circbase.org/cgi-bin/singlerecord.cgi?id=hsa_circ_0002601
hsa_circ:chr12:111947353-111951343	ATXN2	0	3	0	0	0	0	1.60448	0	-Inf	0.626747	hsa_circ_0003387	http://www.circbase.org/cgi-bin/singlerecord.cgi?id=hsa_circ_0003387
hsa_circ:chr12:111951161-111957880	ATXN2	0	0	0	6	0	0	0	2.47086	Inf	0.41057	hsa_circ_0000438	http://www.circbase.org/cgi-bin/singlerecord.cgi?id=hsa_circ_0000438
hsa_circ:chr12:111990084-111990781	ATXN2	4	0	4	3	7	3	1.73296	4.49946	1.37651	0.479653	hsa_circ_0028270	http://www.circbase.org/cgi-bin/singlerecord.cgi?id=hsa_circ_0028270
hsa_circ:chr12:111990084-111993723	ATXN2	73	33	76	57	46	36	49.8957	51.3052	0.0401902	0.992148	hsa_circ_0002457	http://www.circbase.org/cgi-bin/singlerecord.cgi?id=hsa_circ_0002457
hsa_circ:chr12:111991962-111993723	ATXN2	0	0	13	10	0	5	2.68589	6.07772	1.17813	0.756734	hsa_circ_0000439	http://www.circbase.org/cgi-bin/singlerecord.cgi?id=hsa_circ_0000439
hsa_circ:chr12:112093370-112097149	BRAP	0	0	2	0	0	0	0.413214	0	-Inf	0.717288	NA	NA
hsa_circ:chr12:112096540-112097149	BRAP	6	5	6	0	0	0	5.27358	0	-Inf	0.02998	hsa_circ_0007885	http://www.circbase.org/cgi-bin/singlerecord.cgi?id=hsa_circ_0007885
hsa_circ:chr12:112096540-112098479	BRAP	2	4	7	3	0	0	4.03883	1.23543	-1.70892	0.364278	hsa_circ_0007776	http://www.circbase.org/cgi-bin/singlerecord.cgi?id=hsa_circ_0007776
hsa_circ:chr12:112110465-112117144	BRAP	3	0	0	0	0	0	0.679902	0	-Inf	0.702668	hsa_circ_0028279	http://www.circbase.org/cgi-bin/singlerecord.cgi?id=hsa_circ_0028279
hsa_circ:chr12:112110465-112121111	BRAP	3	0	0	0	0	0	0.679902	0	-Inf	0.702668	hsa_circ_0028281	http://www.circbase.org/cgi-bin/singlerecord.cgi?id=hsa_circ_0028281
hsa_circ:chr12:112116955-112121111	BRAP	7	0	3	4	2	4	2.20626	3.81158	0.788787	0.847984	hsa_circ_0006396	http://www.circbase.org/cgi-bin/singlerecord.cgi?id=hsa_circ_0006396
hsa_circ:chr12:112143542-112147488	ACAD10	0	0	0	0	2	0	0	0.596644	Inf	0.669138	NA	NA
hsa_circ:chr12:112171727-112171872	ACAD10	0	0	0	0	0	2	0	0.783848	Inf	0.754629	hsa_circ_0028299	http://www.circbase.org/cgi-bin/singlerecord.cgi?id=hsa_circ_0028299
hsa_circ:chr12:112229865-112230586	ALDH2	0	0	0	0	3	0	0	0.894966	Inf	0.646689	NA	NA
hsa_circ:chr12:112303054-112308984	MAPKAPK5	3	0	0	0	2	0	0.679902	0.596644	-0.188455	1	hsa_circ_0004466	http://www.circbase.org/cgi-bin/singlerecord.cgi?id=hsa_circ_0004466
hsa_circ:chr12:112305376-112308984	MAPKAPK5	0	0	2	0	0	0	0.413214	0	-Inf	0.717288	hsa_circ_0005985	http://www.circbase.org/cgi-bin/singlerecord.cgi?id=hsa_circ_0005985
hsa_circ:chr12:112321385-112321572	MAPKAPK5	0	0	4	0	0	0	0.826428	0	-Inf	0.666287	hsa_circ_0002488	http://www.circbase.org/cgi-bin/singlerecord.cgi?id=hsa_circ_0002488
hsa_circ:chr12:112370390-112381173	TMEM116	0	0	0	2	0	5	0	2.78324	Inf	0.195754	hsa_circ_0028319	http://www.circbase.org/cgi-bin/singlerecord.cgi?id=hsa_circ_0028319
hsa_circ:chr12:112371690-112381173	TMEM116	0	0	4	3	0	0	0.826428	1.23543	0.580051	1	hsa_circ_0004206	http://www.circbase.org/cgi-bin/singlerecord.cgi?id=hsa_circ_0004206
hsa_circ:chr12:112506684-112516545	NAA25	4	0	0	0	0	0	0.906535	0	-Inf	0.665021	hsa_circ_0028333	http://www.circbase.org/cgi-bin/singlerecord.cgi?id=hsa_circ_0028333
hsa_circ:chr12:112513482-112516545	NAA25	8	3	8	8	7	3	5.07041	6.55851	0.371265	0.805895	NA	NA
hsa_circ:chr12:112513482-112518938	NAA25	0	2	0	0	0	0	1.06966	0	-Inf	0.792224	hsa_circ_0028339	http://www.circbase.org/cgi-bin/singlerecord.cgi?id=hsa_circ_0028339
hsa_circ:chr12:112528530-112530940	NAA25	0	0	0	0	0	2	0	0.783848	Inf	0.754629	hsa_circ_0028342	http://www.circbase.org/cgi-bin/singlerecord.cgi?id=hsa_circ_0028342
hsa_circ:chr12:112613540-112614506	HECTD4	0	0	2	0	0	0	0.413214	0	-Inf	0.717288	NA	NA
hsa_circ:chr12:112613540-112617201	HECTD4	0	0	0	0	3	0	0	0.894966	Inf	0.646689	NA	NA
hsa_circ:chr12:112616735-112617201	HECTD4	0	0	0	0	0	3	0	1.17577	Inf	0.64982	NA	NA
hsa_circ:chr12:112641440-112642427	HECTD4	6	0	6	0	6	6	2.59945	4.14148	0.671941	0.80262	NA	NA
hsa_circ:chr12:112645678-112646434	HECTD4	0	0	0	0	2	0	0	0.596644	Inf	0.669138	NA	NA
hsa_circ:chr12:112667502-112669519	HECTD4	0	0	0	4	0	0	0	1.64724	Inf	0.497382	NA	NA
hsa_circ:chr12:112667502-112670889	HECTD4	3	2	0	0	4	0	1.74956	1.19329	-0.552047	1	NA	NA
hsa_circ:chr12:112676856-112677831	HECTD4	0	0	2	0	0	0	0.413214	0	-Inf	0.717288	NA	NA
hsa_circ:chr12:112707508-112711599	HECTD4	0	2	0	0	0	0	1.06966	0	-Inf	0.792224	hsa_circ_0028410	http://www.circbase.org/cgi-bin/singlerecord.cgi?id=hsa_circ_0028410
hsa_circ:chr12:112707508-112712764	HECTD4	0	0	0	0	2	0	0	0.596644	Inf	0.669138	NA	NA
hsa_circ:chr12:112743868-112757546	HECTD4	0	0	0	4	0	0	0	1.64724	Inf	0.497382	hsa_circ_0028411	http://www.circbase.org/cgi-bin/singlerecord.cgi?id=hsa_circ_0028411
hsa_circ:chr12:112757029-112757546	HECTD4	4	0	7	0	8	7	2.35279	5.13005	1.1246	0.533653	hsa_circ_0002584	http://www.circbase.org/cgi-bin/singlerecord.cgi?id=hsa_circ_0002584
hsa_circ:chr12:112884080-112893867	PTPN11	2	2	4	0	0	0	2.34935	0	-Inf	0.289595	NA	NA
hsa_circ:chr12:112888122-112892484	PTPN11	2	0	0	0	0	0	0.453268	0	-Inf	0.744945	hsa_circ_0028421	http://www.circbase.org/cgi-bin/singlerecord.cgi?id=hsa_circ_0028421
hsa_circ:chr12:112924279-112926979	PTPN11	0	0	0	2	0	0	0	0.82362	Inf	0.762968	NA	NA
hsa_circ:chr12:113354314-113355505	OAS1	0	0	0	2	0	0	0	0.82362	Inf	0.762968	NA	NA
hsa_circ:chr12:113400457-113402213	OAS3	0	0	0	2	0	0	0	0.82362	Inf	0.762968	NA	NA
hsa_circ:chr12:113444218-113445748	OAS2	0	0	0	0	3	0	0	0.894966	Inf	0.646689	hsa_circ_0028453	http://www.circbase.org/cgi-bin/singlerecord.cgi?id=hsa_circ_0028453
hsa_circ:chr12:1136914-1137738	ERC1	13	4	28	7	8	12	10.8705	9.97234	-0.124422	0.746638	hsa_circ_0000373	http://www.circbase.org/cgi-bin/singlerecord.cgi?id=hsa_circ_0000373
hsa_circ:chr12:1136914-1219513	ERC1	2	0	0	0	0	0	0.453268	0	-Inf	0.744945	NA	NA
hsa_circ:chr12:113705648-113707650	TPCN1	13	2	17	9	5	7	7.52822	7.94137	0.0770794	0.894477	hsa_circ_0002857	http://www.circbase.org/cgi-bin/singlerecord.cgi?id=hsa_circ_0002857
hsa_circ:chr12:113742126-113745649	SLC8B1	0	0	0	0	0	3	0	1.17577	Inf	0.64982	NA	NA
hsa_circ:chr12:113758136-113759153	SLC8B1	0	0	0	0	3	0	0	0.894966	Inf	0.646689	NA	NA
hsa_circ:chr12:116534474-116549317	MED13L	25	10	0	22	17	0	11.0141	14.1313	0.359539	0.684497	hsa_circ_0000441	http://www.circbase.org/cgi-bin/singlerecord.cgi?id=hsa_circ_0000441
hsa_circ:chr12:116534474-116675510	MED13L	0	5	4	0	3	5	3.50057	2.85459	-0.294306	1	hsa_circ_0003059	http://www.circbase.org/cgi-bin/singlerecord.cgi?id=hsa_circ_0003059
hsa_circ:chr12:116675273-116675510	MED13L	5	0	0	0	0	0	1.13317	0	-Inf	0.607032	hsa_circ_0028587	http://www.circbase.org/cgi-bin/singlerecord.cgi?id=hsa_circ_0028587
hsa_circ:chr12:117271597-117274087	RNFT2	0	0	0	0	2	0	0	0.596644	Inf	0.669138	hsa_circ_0028601	http://www.circbase.org/cgi-bin/singlerecord.cgi?id=hsa_circ_0028601
hsa_circ:chr12:117365828-117387511	FBXW8	4	0	0	0	0	0	0.906535	0	-Inf	0.665021	hsa_circ_0028605	http://www.circbase.org/cgi-bin/singlerecord.cgi?id=hsa_circ_0028605
hsa_circ:chr12:117365828-117402659	FBXW8	4	6	9	0	2	0	5.97496	0.596644	-3.32399	0.0983049	hsa_circ_0003677	http://www.circbase.org/cgi-bin/singlerecord.cgi?id=hsa_circ_0003677
hsa_circ:chr12:117383169-117402659	FBXW8	0	0	0	0	0	2	0	0.783848	Inf	0.754629	hsa_circ_0028608	http://www.circbase.org/cgi-bin/singlerecord.cgi?id=hsa_circ_0028608
hsa_circ:chr12:117402502-117426674	FBXW8	0	0	0	0	0	5	0	1.95962	Inf	0.435686	hsa_circ_0005916	http://www.circbase.org/cgi-bin/singlerecord.cgi?id=hsa_circ_0005916
hsa_circ:chr12:117423011-117448255	ENSG00000257279.1,FBXW8,LOC100506551	3	0	0	0	0	0	0.679902	0	-Inf	0.702668	hsa_circ_0028613	http://www.circbase.org/cgi-bin/singlerecord.cgi?id=hsa_circ_0028613
hsa_circ:chr12:118456877-118465835	RFC5	0	0	5	0	0	0	1.03304	0	-Inf	0.621674	hsa_circ_0028630	http://www.circbase.org/cgi-bin/singlerecord.cgi?id=hsa_circ_0028630
hsa_circ:chr12:118474143-118476193	WSB2	2	0	0	0	0	4	0.453268	1.5677	1.79021	0.804171	hsa_circ_0007681	http://www.circbase.org/cgi-bin/singlerecord.cgi?id=hsa_circ_0007681
hsa_circ:chr12:118619176-118619412	TAOK3	4	0	0	6	0	7	0.906535	5.21433	2.52405	0.220518	hsa_circ_0000446	http://www.circbase.org/cgi-bin/singlerecord.cgi?id=hsa_circ_0000446
hsa_circ:chr12:118682699-118693460	TAOK3	2	0	9	0	9	0	2.31273	2.6849	0.21527	0.977659	hsa_circ_0028671	http://www.circbase.org/cgi-bin/singlerecord.cgi?id=hsa_circ_0028671
hsa_circ:chr12:118693253-118693460	TAOK3	0	0	0	4	4	0	0	2.84053	Inf	0.162095	hsa_circ_0028672	http://www.circbase.org/cgi-bin/singlerecord.cgi?id=hsa_circ_0028672
hsa_circ:chr12:118823919-118829087	SUDS3	0	0	2	0	0	0	0.413214	0	-Inf	0.717288	NA	NA
hsa_circ:chr12:12022358-12022903	ETV6	5	0	5	0	5	0	2.1662	1.49161	-0.538299	0.880566	hsa_circ_0004123	http://www.circbase.org/cgi-bin/singlerecord.cgi?id=hsa_circ_0004123
hsa_circ:chr12:120436325-120436540	BICDL1	0	2	0	0	0	2	1.06966	0.783848	-0.448499	1	NA	NA
hsa_circ:chr12:120580311-120580745	GCN1	3	0	0	0	0	0	0.679902	0	-Inf	0.702668	NA	NA
hsa_circ:chr12:120592774-120593523	GCN1	43	16	43	48	37	25	27.1866	40.6029	0.578687	0.401875	hsa_circ_0000448	http://www.circbase.org/cgi-bin/singlerecord.cgi?id=hsa_circ_0000448
hsa_circ:chr12:120611457-120611973	GCN1	0	0	3	0	0	0	0.619821	0	-Inf	0.687401	hsa_circ_0005005	http://www.circbase.org/cgi-bin/singlerecord.cgi?id=hsa_circ_0005005
hsa_circ:chr12:120611457-120614020	GCN1	0	0	0	2	0	0	0	0.82362	Inf	0.762968	hsa_circ_0028836	http://www.circbase.org/cgi-bin/singlerecord.cgi?id=hsa_circ_0028836
hsa_circ:chr12:120615250-120616753	GCN1	0	0	3	0	0	0	0.619821	0	-Inf	0.687401	NA	NA
hsa_circ:chr12:120762737-120763823	PLA2G1B	0	0	4	0	0	0	0.826428	0	-Inf	0.666287	NA	NA
hsa_circ:chr12:120947820-120954591	COQ5	2	0	0	0	0	0	0.453268	0	-Inf	0.744945	NA	NA
hsa_circ:chr12:120954370-120960166	COQ5	0	0	4	0	0	2	0.826428	0.783848	-0.0763154	0.978275	NA	NA
hsa_circ:chr12:120984208-120984404	RNF10	0	0	0	0	0	2	0	0.783848	Inf	0.754629	hsa_circ_0005436	http://www.circbase.org/cgi-bin/singlerecord.cgi?id=hsa_circ_0005436
hsa_circ:chr12:120992521-120998689	RNF10	2	0	0	0	0	0	0.453268	0	-Inf	0.744945	NA	NA
hsa_circ:chr12:120992521-121001746	RNF10	0	0	0	2	0	0	0	0.82362	Inf	0.762968	hsa_circ_0028896	http://www.circbase.org/cgi-bin/singlerecord.cgi?id=hsa_circ_0028896
hsa_circ:chr12:120995085-120995485	RNF10	30	11	37	24	33	34	20.3266	33.0535	0.701435	0.323535	hsa_circ_0028899	http://www.circbase.org/cgi-bin/singlerecord.cgi?id=hsa_circ_0028899
hsa_circ:chr12:120995085-120998689	RNF10	3	0	10	5	4	0	2.74597	3.25234	0.24416	1	hsa_circ_0008803	http://www.circbase.org/cgi-bin/singlerecord.cgi?id=hsa_circ_0008803
hsa_circ:chr12:121000748-121001746	RNF10	0	0	0	7	0	0	0	2.88267	Inf	0.386301	hsa_circ_0006390	http://www.circbase.org/cgi-bin/singlerecord.cgi?id=hsa_circ_0006390
hsa_circ:chr12:121002875-121004783	RNF10	0	0	2	2	0	0	0.413214	0.82362	0.995088	1	hsa_circ_0005086	http://www.circbase.org/cgi-bin/singlerecord.cgi?id=hsa_circ_0005086
hsa_circ:chr12:121154431-121154845	UNC119B	0	0	2	0	0	5	0.413214	1.95962	2.24561	0.693957	NA	NA
hsa_circ:chr12:121220458-121222396	SPPL3	95	28	100	51	69	58	57.1661	64.3181	0.170065	0.865485	hsa_circ_0003472	http://www.circbase.org/cgi-bin/singlerecord.cgi?id=hsa_circ_0003472
hsa_circ:chr12:121220458-121229360	SPPL3	7	8	15	7	5	7	8.96416	7.11775	-0.332748	0.808982	hsa_circ_0004479	http://www.circbase.org/cgi-bin/singlerecord.cgi?id=hsa_circ_0004479
hsa_circ:chr12:121220458-121248689	SPPL3	0	0	6	5	0	2	1.23964	2.8429	1.19744	0.832458	hsa_circ_0002179	http://www.circbase.org/cgi-bin/singlerecord.cgi?id=hsa_circ_0002179
hsa_circ:chr12:1213916-1225199	ERC1	0	0	2	0	0	0	0.413214	0	-Inf	0.717288	hsa_circ_0004657	http://www.circbase.org/cgi-bin/singlerecord.cgi?id=hsa_circ_0004657
hsa_circ:chr12:121461793-121465620	OASL	0	0	0	0	2	0	0	0.596644	Inf	0.669138	NA	NA
hsa_circ:chr12:121659716-121660846	P2RX4	0	0	3	0	0	0	0.619821	0	-Inf	0.687401	hsa_circ_0028945	http://www.circbase.org/cgi-bin/singlerecord.cgi?id=hsa_circ_0028945
hsa_circ:chr12:121666336-121666902	P2RX4	5	0	6	0	3	5	2.37281	2.85459	0.266684	1	NA	NA
hsa_circ:chr12:121773336-121775195	ANAPC5	0	0	2	0	0	0	0.413214	0	-Inf	0.717288	hsa_circ_0028976	http://www.circbase.org/cgi-bin/singlerecord.cgi?id=hsa_circ_0028976
hsa_circ:chr12:121773336-121784808	ANAPC5	2	0	0	0	0	0	0.453268	0	-Inf	0.744945	hsa_circ_0028978	http://www.circbase.org/cgi-bin/singlerecord.cgi?id=hsa_circ_0028978
hsa_circ:chr12:121840545-121855714	RNF34	0	0	0	0	2	0	0	0.596644	Inf	0.669138	hsa_circ_0028980	http://www.circbase.org/cgi-bin/singlerecord.cgi?id=hsa_circ_0028980
hsa_circ:chr12:121853962-121855714	RNF34	7	0	6	0	0	0	2.82608	0	-Inf	0.163211	hsa_circ_0004513	http://www.circbase.org/cgi-bin/singlerecord.cgi?id=hsa_circ_0004513
hsa_circ:chr12:122181535-122190129	TMEM120B	3	0	0	0	0	0	0.679902	0	-Inf	0.702668	hsa_circ_0006030	http://www.circbase.org/cgi-bin/singlerecord.cgi?id=hsa_circ_0006030
hsa_circ:chr12:122181535-122199644	TMEM120B	0	0	2	2	0	0	0.413214	0.82362	0.995088	1	hsa_circ_0029000	http://www.circbase.org/cgi-bin/singlerecord.cgi?id=hsa_circ_0029000
hsa_circ:chr12:122218778-122219098	RHOF,TMEM120B	7	0	0	15	9	7	1.58644	11.6055	2.87095	0.0205179	hsa_circ_0000450	http://www.circbase.org/cgi-bin/singlerecord.cgi?id=hsa_circ_0000450
hsa_circ:chr12:122332645-122341013	PSMD9	2	0	0	0	0	0	0.453268	0	-Inf	0.744945	hsa_circ_0008670	http://www.circbase.org/cgi-bin/singlerecord.cgi?id=hsa_circ_0008670
hsa_circ:chr12:122380440-122386967	WDR66	11	0	8	9	5	0	4.14583	5.1979	0.326268	1	hsa_circ_0003414	http://www.circbase.org/cgi-bin/singlerecord.cgi?id=hsa_circ_0003414
hsa_circ:chr12:1225032-1299218	ERC1	2	0	4	0	4	0	1.2797	1.19329	-0.100859	1	NA	NA
hsa_circ:chr12:122701035-122702944	DIABLO	6	0	2	6	3	5	1.77302	5.32545	1.5867	0.417829	hsa_circ_0029051	http://www.circbase.org/cgi-bin/singlerecord.cgi?id=hsa_circ_0029051
hsa_circ:chr12:122702813-122709191	DIABLO	0	0	0	0	0	3	0	1.17577	Inf	0.64982	NA	NA
hsa_circ:chr12:122720333-122723271	VPS33A	2	0	0	0	0	0	0.453268	0	-Inf	0.744945	hsa_circ_0029054	http://www.circbase.org/cgi-bin/singlerecord.cgi?id=hsa_circ_0029054
hsa_circ:chr12:122773036-122801402	CLIP1	6	0	0	11	0	0	1.3598	4.52991	1.73608	0.724691	NA	NA
hsa_circ:chr12:122773036-122803895	CLIP1	0	0	3	0	0	0	0.619821	0	-Inf	0.687401	NA	NA
hsa_circ:chr12:122812494-122812973	CLIP1	0	0	3	0	0	0	0.619821	0	-Inf	0.687401	NA	NA
hsa_circ:chr12:122812494-122817690	CLIP1	3	0	0	0	0	0	0.679902	0	-Inf	0.702668	NA	NA
hsa_circ:chr12:122817534-122826244	CLIP1	0	4	0	0	0	0	2.13931	0	-Inf	0.536112	NA	NA
hsa_circ:chr12:122825300-122826244	CLIP1	25	18	28	17	18	8	21.0777	15.506	-0.442898	0.654727	hsa_circ_0029069	http://www.circbase.org/cgi-bin/singlerecord.cgi?id=hsa_circ_0029069
hsa_circ:chr12:122837273-122865105	CLIP1	0	0	0	6	0	0	0	2.47086	Inf	0.41057	NA	NA
hsa_circ:chr12:122861936-122865105	CLIP1	13	0	5	7	10	4	3.97928	7.43359	0.901552	0.562043	hsa_circ_0005465	http://www.circbase.org/cgi-bin/singlerecord.cgi?id=hsa_circ_0005465
hsa_circ:chr12:12291259-12303972	LRP6	3	4	0	0	0	0	2.81921	0	-Inf	0.255665	NA	NA
hsa_circ:chr12:122962388-122962839	ZCCHC8	0	0	0	2	0	0	0	0.82362	Inf	0.762968	hsa_circ_0029072	http://www.circbase.org/cgi-bin/singlerecord.cgi?id=hsa_circ_0029072
hsa_circ:chr12:122992765-122995735	RSRC2	0	0	0	7	0	0	0	2.88267	Inf	0.386301	hsa_circ_0029076	http://www.circbase.org/cgi-bin/singlerecord.cgi?id=hsa_circ_0029076
hsa_circ:chr12:122992765-122999774	RSRC2	3	0	0	0	0	0	0.679902	0	-Inf	0.702668	NA	NA
hsa_circ:chr12:122995656-122999774	RSRC2	14	5	10	0	6	0	7.91308	1.78993	-2.14433	0.14049	NA	NA
hsa_circ:chr12:12300300-12303972	LRP6	0	2	0	0	0	0	1.06966	0	-Inf	0.792224	hsa_circ_0025479	http://www.circbase.org/cgi-bin/singlerecord.cgi?id=hsa_circ_0025479
hsa_circ:chr12:123030723-123032516	KNTC1	0	0	6	0	0	0	1.23964	0	-Inf	0.561365	hsa_circ_0029098	http://www.circbase.org/cgi-bin/singlerecord.cgi?id=hsa_circ_0029098
hsa_circ:chr12:123041931-123042236	KNTC1	0	0	3	0	0	0	0.619821	0	-Inf	0.687401	hsa_circ_0002662	http://www.circbase.org/cgi-bin/singlerecord.cgi?id=hsa_circ_0002662
hsa_circ:chr12:123052808-123061576	KNTC1	0	0	0	0	2	0	0	0.596644	Inf	0.669138	NA	NA
hsa_circ:chr12:123062219-123065217	KNTC1	7	0	4	4	4	6	2.41287	5.19207	1.10556	0.6021	hsa_circ_0004265	http://www.circbase.org/cgi-bin/singlerecord.cgi?id=hsa_circ_0004265
hsa_circ:chr12:123067252-123069537	KNTC1	0	0	2	0	0	0	0.413214	0	-Inf	0.717288	NA	NA
hsa_circ:chr12:123068825-123069537	KNTC1	0	0	0	2	0	0	0	0.82362	Inf	0.762968	NA	NA
hsa_circ:chr12:123102890-123107154	KNTC1	0	0	0	2	0	0	0	0.82362	Inf	0.762968	hsa_circ_0029144	http://www.circbase.org/cgi-bin/singlerecord.cgi?id=hsa_circ_0029144
hsa_circ:chr12:12332744-12340053	LRP6	7	6	5	0	0	4	5.82844	1.5677	-1.89446	0.234896	hsa_circ_0008932	http://www.circbase.org/cgi-bin/singlerecord.cgi?id=hsa_circ_0008932
hsa_circ:chr12:12332744-12356334	LRP6	8	12	7	0	2	7	9.67725	3.34011	-1.5347	0.38075	hsa_circ_0025489	http://www.circbase.org/cgi-bin/singlerecord.cgi?id=hsa_circ_0025489
hsa_circ:chr12:12332744-12397589	LRP6	0	3	0	0	0	0	1.60448	0	-Inf	0.626747	NA	NA
hsa_circ:chr12:12339857-12356334	LRP6	0	2	0	0	0	0	1.06966	0	-Inf	0.792224	hsa_circ_0025491	http://www.circbase.org/cgi-bin/singlerecord.cgi?id=hsa_circ_0025491
hsa_circ:chr12:123678933-123682881	MPHOSPH9	0	0	3	0	2	0	0.619821	0.596644	-0.0549815	1	hsa_circ_0006615	http://www.circbase.org/cgi-bin/singlerecord.cgi?id=hsa_circ_0006615
hsa_circ:chr12:123678933-123687631	MPHOSPH9	0	0	0	3	0	0	0	1.23543	Inf	0.644301	hsa_circ_0029191	http://www.circbase.org/cgi-bin/singlerecord.cgi?id=hsa_circ_0029191
hsa_circ:chr12:123678933-123707674	MPHOSPH9	2	0	0	0	0	0	0.453268	0	-Inf	0.744945	hsa_circ_0029192	http://www.circbase.org/cgi-bin/singlerecord.cgi?id=hsa_circ_0029192
hsa_circ:chr12:123787371-123789266	SBNO1	0	0	11	0	7	0	2.27268	2.08825	-0.122096	1	hsa_circ_0008375	http://www.circbase.org/cgi-bin/singlerecord.cgi?id=hsa_circ_0008375
hsa_circ:chr12:123798167-123800207	SBNO1	2	0	9	4	2	5	2.31273	4.2035	0.861995	0.828018	hsa_circ_0005310	http://www.circbase.org/cgi-bin/singlerecord.cgi?id=hsa_circ_0005310
hsa_circ:chr12:123798167-123805154	SBNO1	0	0	3	0	0	0	0.619821	0	-Inf	0.687401	NA	NA
hsa_circ:chr12:123829805-123834988	SBNO1	0	2	7	0	4	0	2.5159	1.19329	-1.07613	0.798168	hsa_circ_0002510	http://www.circbase.org/cgi-bin/singlerecord.cgi?id=hsa_circ_0002510
hsa_circ:chr12:12397196-12397589	LRP6	37	16	48	9	23	24	26.8598	19.9739	-0.427336	0.523995	hsa_circ_0000378	http://www.circbase.org/cgi-bin/singlerecord.cgi?id=hsa_circ_0000378
hsa_circ:chr12:123983091-123984083	RILPL1	11	17	25	19	15	7	16.7502	15.0427	-0.155118	1	hsa_circ_0007552	http://www.circbase.org/cgi-bin/singlerecord.cgi?id=hsa_circ_0007552
hsa_circ:chr12:124071294-124074996	TMED2	43	21	45	20	18	21	30.274	21.8364	-0.471342	0.460892	hsa_circ_0000458	http://www.circbase.org/cgi-bin/singlerecord.cgi?id=hsa_circ_0000458
hsa_circ:chr12:124101058-124102419	DDX55	0	0	2	0	0	0	0.413214	0	-Inf	0.717288	hsa_circ_0008565	http://www.circbase.org/cgi-bin/singlerecord.cgi?id=hsa_circ_0008565
hsa_circ:chr12:124158165-124163836	TCTN2	0	0	0	0	0	3	0	1.17577	Inf	0.64982	hsa_circ_0029267	http://www.circbase.org/cgi-bin/singlerecord.cgi?id=hsa_circ_0029267
hsa_circ:chr12:124172598-124175221	TCTN2	3	0	0	0	0	0	0.679902	0	-Inf	0.702668	NA	NA
hsa_circ:chr12:124172598-124191620	TCTN2	2	0	0	0	0	0	0.453268	0	-Inf	0.744945	NA	NA
hsa_circ:chr12:124856568-124862930	NCOR2	0	2	0	0	0	0	1.06966	0	-Inf	0.792224	hsa_circ_0002783	http://www.circbase.org/cgi-bin/singlerecord.cgi?id=hsa_circ_0002783
hsa_circ:chr12:124904503-124915333	NCOR2	20	0	13	10	13	6	7.21857	10.3478	0.519543	0.794681	hsa_circ_0029308	http://www.circbase.org/cgi-bin/singlerecord.cgi?id=hsa_circ_0029308
hsa_circ:chr12:124904503-124922542	NCOR2	0	0	3	5	4	2	0.619821	4.03619	2.70307	0.264877	hsa_circ_0029309	http://www.circbase.org/cgi-bin/singlerecord.cgi?id=hsa_circ_0029309
hsa_circ:chr12:124904503-124934413	NCOR2	0	0	2	0	0	0	0.413214	0	-Inf	0.717288	NA	NA
hsa_circ:chr12:124911168-124915333	NCOR2	2	0	0	0	0	0	0.453268	0	-Inf	0.744945	NA	NA
hsa_circ:chr12:124911168-124922542	NCOR2	0	0	0	5	0	0	0	2.05905	Inf	0.441196	hsa_circ_0029311	http://www.circbase.org/cgi-bin/singlerecord.cgi?id=hsa_circ_0029311
hsa_circ:chr12:124934361-124979914	NCOR2	0	0	0	0	0	6	0	2.35155	Inf	0.405635	hsa_circ_0005750	http://www.circbase.org/cgi-bin/singlerecord.cgi?id=hsa_circ_0005750
hsa_circ:chr12:124950719-124979914	NCOR2	0	0	2	2	0	0	0.413214	0.82362	0.995088	1	hsa_circ_0029318	http://www.circbase.org/cgi-bin/singlerecord.cgi?id=hsa_circ_0029318
hsa_circ:chr12:125436944-125438757	DHX37	0	0	0	3	0	0	0	1.23543	Inf	0.644301	NA	NA
hsa_circ:chr12:125587225-125591814	AACS	0	0	0	6	0	0	0	2.47086	Inf	0.41057	hsa_circ_0006078	http://www.circbase.org/cgi-bin/singlerecord.cgi?id=hsa_circ_0006078
hsa_circ:chr12:125599023-125603311	AACS	0	0	0	6	0	0	0	2.47086	Inf	0.41057	hsa_circ_0029377	http://www.circbase.org/cgi-bin/singlerecord.cgi?id=hsa_circ_0029377
hsa_circ:chr12:12639962-12653616	DUSP16	0	0	2	0	0	0	0.413214	0	-Inf	0.717288	NA	NA
hsa_circ:chr12:12653453-12674397	DUSP16	11	0	0	2	4	0	2.49297	2.01691	-0.305722	0.901419	hsa_circ_0025498	http://www.circbase.org/cgi-bin/singlerecord.cgi?id=hsa_circ_0025498
hsa_circ:chr12:12672796-12674397	DUSP16	16	9	23	6	10	3	13.1916	6.62985	-0.992566	0.294031	hsa_circ_0003855	http://www.circbase.org/cgi-bin/singlerecord.cgi?id=hsa_circ_0003855
hsa_circ:chr12:12788711-12788908	CREBL2	7	0	4	0	0	0	2.41287	0	-Inf	0.233602	hsa_circ_0002873	http://www.circbase.org/cgi-bin/singlerecord.cgi?id=hsa_circ_0002873
hsa_circ:chr12:1289706-1299218	ERC1	7	2	5	0	7	0	3.68913	2.08825	-0.820982	0.781564	NA	NA
hsa_circ:chr12:1289706-1346070	ERC1	0	0	0	0	2	0	0	0.596644	Inf	0.669138	NA	NA
hsa_circ:chr12:129293333-129299615	SLC15A4	12	0	8	0	0	3	4.37246	1.17577	-1.89484	0.204925	hsa_circ_0006689	http://www.circbase.org/cgi-bin/singlerecord.cgi?id=hsa_circ_0006689
hsa_circ:chr12:129299320-129299615	SLC15A4	31	11	20	12	20	14	17.0409	16.3951	-0.0557366	1	hsa_circ_0000462	http://www.circbase.org/cgi-bin/singlerecord.cgi?id=hsa_circ_0000462
hsa_circ:chr12:131484928-131498885	ADGRD1	0	5	5	0	3	0	3.70717	0.894966	-2.05041	0.531579	hsa_circ_0029434	http://www.circbase.org/cgi-bin/singlerecord.cgi?id=hsa_circ_0029434
hsa_circ:chr12:132209950-132212973	SFSWAP	2	0	0	0	0	0	0.453268	0	-Inf	0.744945	hsa_circ_0029441	http://www.circbase.org/cgi-bin/singlerecord.cgi?id=hsa_circ_0029441
hsa_circ:chr12:132249001-132271133	SFSWAP	2	0	0	0	0	0	0.453268	0	-Inf	0.744945	NA	NA
hsa_circ:chr12:132489622-132522641	EP400	4	2	0	0	0	0	1.97619	0	-Inf	0.406429	NA	NA
hsa_circ:chr12:133310971-133312098	ANKLE2	0	0	0	13	0	0	0	5.35353	Inf	0.301619	hsa_circ_0006903	http://www.circbase.org/cgi-bin/singlerecord.cgi?id=hsa_circ_0006903
hsa_circ:chr12:133357384-133359079	GOLGA3	0	0	4	0	3	0	0.826428	0.894966	0.114944	1	NA	NA
hsa_circ:chr12:133360750-133398897	GOLGA3	0	5	0	0	0	0	2.67414	0	-Inf	0.484628	NA	NA
hsa_circ:chr12:133420613-133425310	CHFR	2	0	0	0	0	0	0.453268	0	-Inf	0.744945	hsa_circ_0029584	http://www.circbase.org/cgi-bin/singlerecord.cgi?id=hsa_circ_0029584
hsa_circ:chr12:133617864-133625434	ZNF84	0	0	0	0	2	0	0	0.596644	Inf	0.669138	NA	NA
hsa_circ:chr12:133624541-133625434	ZNF84	5	0	0	3	0	0	1.13317	1.23543	0.124649	1	NA	NA
hsa_circ:chr12:133768075-133768589	ZNF268	7	0	6	0	4	5	2.82608	3.15291	0.157881	1	hsa_circ_0029596	http://www.circbase.org/cgi-bin/singlerecord.cgi?id=hsa_circ_0029596
hsa_circ:chr12:1399018-1399178	ERC1	0	0	0	6	0	0	0	2.47086	Inf	0.41057	hsa_circ_0024996	http://www.circbase.org/cgi-bin/singlerecord.cgi?id=hsa_circ_0024996
hsa_circ:chr12:1399018-1481143	ERC1	0	0	7	0	5	4	1.44625	3.05931	1.08089	0.712548	hsa_circ_0024997	http://www.circbase.org/cgi-bin/singlerecord.cgi?id=hsa_circ_0024997
hsa_circ:chr12:1399018-1517413	ERC1	2	3	0	0	0	0	2.05775	0	-Inf	0.429776	hsa_circ_0024998	http://www.circbase.org/cgi-bin/singlerecord.cgi?id=hsa_circ_0024998
hsa_circ:chr12:14576843-14578407	ATF7IP	7	0	5	0	6	4	2.61947	3.35763	0.358167	0.964052	NA	NA
hsa_circ:chr12:14576843-14591201	ATF7IP	0	0	4	4	2	0	0.826428	2.24388	1.44104	0.764356	NA	NA
hsa_circ:chr12:14576843-14619524	ATF7IP	0	0	0	2	0	0	0	0.82362	Inf	0.762968	NA	NA
hsa_circ:chr12:14599922-14610229	ATF7IP	0	0	6	0	0	0	1.23964	0	-Inf	0.561365	hsa_circ_0025511	http://www.circbase.org/cgi-bin/singlerecord.cgi?id=hsa_circ_0025511
hsa_circ:chr12:1480999-1517413	ERC1	0	0	0	0	0	2	0	0.783848	Inf	0.754629	hsa_circ_0025000	http://www.circbase.org/cgi-bin/singlerecord.cgi?id=hsa_circ_0025000
hsa_circ:chr12:1480999-1553916	ERC1	3	5	3	0	6	0	3.97386	1.78993	-1.15064	0.822937	hsa_circ_0006747	http://www.circbase.org/cgi-bin/singlerecord.cgi?id=hsa_circ_0006747
hsa_circ:chr12:18434938-18446949	PIK3C2G	0	0	0	0	13	0	0	3.87819	Inf	0.27888	NA	NA
hsa_circ:chr12:18434938-18466998	PIK3C2G	0	0	0	0	10	0	0	2.98322	Inf	0.308553	NA	NA
hsa_circ:chr12:18434938-18478032	PIK3C2G	0	0	0	0	11	0	0	3.28154	Inf	0.297482	NA	NA
hsa_circ:chr12:18491360-18524245	PIK3C2G	0	0	0	0	2	0	0	0.596644	Inf	0.669138	NA	NA
hsa_circ:chr12:1863424-1882127	ADIPOR2	0	0	2	0	0	0	0.413214	0	-Inf	0.717288	NA	NA
hsa_circ:chr12:19406874-19413955	PLEKHA5	0	0	0	4	0	0	0	1.64724	Inf	0.497382	hsa_circ_0006611	http://www.circbase.org/cgi-bin/singlerecord.cgi?id=hsa_circ_0006611
hsa_circ:chr12:19406874-19418784	PLEKHA5	2	0	0	0	0	0	0.453268	0	-Inf	0.744945	hsa_circ_0025544	http://www.circbase.org/cgi-bin/singlerecord.cgi?id=hsa_circ_0025544
hsa_circ:chr12:19407979-19413955	PLEKHA5	4	0	4	0	0	0	1.73296	0	-Inf	0.407972	NA	NA
hsa_circ:chr12:19422704-19440490	PLEKHA5	0	0	5	0	0	0	1.03304	0	-Inf	0.621674	hsa_circ_0025550	http://www.circbase.org/cgi-bin/singlerecord.cgi?id=hsa_circ_0025550
hsa_circ:chr12:19427450-19427917	PLEKHA5	0	0	0	0	3	0	0	0.894966	Inf	0.646689	NA	NA
hsa_circ:chr12:19427450-19436679	PLEKHA5	0	0	3	0	0	0	0.619821	0	-Inf	0.687401	NA	NA
hsa_circ:chr12:19436214-19436679	PLEKHA5	3	0	0	0	0	0	0.679902	0	-Inf	0.702668	hsa_circ_0003844	http://www.circbase.org/cgi-bin/singlerecord.cgi?id=hsa_circ_0003844
hsa_circ:chr12:19496257-19501453	PLEKHA5	3	0	0	0	0	3	0.679902	1.17577	0.790211	1	NA	NA
hsa_circ:chr12:19498776-19501453	PLEKHA5	0	0	0	0	4	0	0	1.19329	Inf	0.564216	NA	NA
hsa_circ:chr12:19498776-19506936	PLEKHA5	0	0	8	0	0	5	1.65286	1.95962	0.245613	0.991876	NA	NA
hsa_circ:chr12:19511162-19514640	PLEKHA5	0	0	0	0	3	0	0	0.894966	Inf	0.646689	NA	NA
hsa_circ:chr12:19511162-19519043	PLEKHA5	3	0	0	0	0	0	0.679902	0	-Inf	0.702668	NA	NA
hsa_circ:chr12:19615444-19626289	AEBP2	24	9	24	13	23	9	15.2112	15.7423	0.0495051	0.942551	hsa_circ_0006420	http://www.circbase.org/cgi-bin/singlerecord.cgi?id=hsa_circ_0006420
hsa_circ:chr12:19615444-19646920	AEBP2	0	0	2	0	0	2	0.413214	0.783848	0.923685	1	NA	NA
hsa_circ:chr12:19615444-19653155	AEBP2	6	0	4	0	0	0	2.18623	0	-Inf	0.2834	hsa_circ_0006128	http://www.circbase.org/cgi-bin/singlerecord.cgi?id=hsa_circ_0006128
hsa_circ:chr12:19615444-19671047	AEBP2	2	0	0	0	0	0	0.453268	0	-Inf	0.744945	NA	NA
hsa_circ:chr12:19626182-19646920	AEBP2	2	0	0	0	0	4	0.453268	1.5677	1.79021	0.804171	hsa_circ_0025555	http://www.circbase.org/cgi-bin/singlerecord.cgi?id=hsa_circ_0025555
hsa_circ:chr12:19626182-19653155	AEBP2	8	2	3	3	6	3	3.50255	4.20113	0.262374	0.886357	hsa_circ_0005257	http://www.circbase.org/cgi-bin/singlerecord.cgi?id=hsa_circ_0005257
hsa_circ:chr12:20709594-20787990	PDE3A	0	3	0	0	0	0	1.60448	0	-Inf	0.626747	NA	NA
hsa_circ:chr12:20769164-20787990	PDE3A	0	0	0	0	0	5	0	1.95962	Inf	0.435686	hsa_circ_0025570	http://www.circbase.org/cgi-bin/singlerecord.cgi?id=hsa_circ_0025570
hsa_circ:chr12:20769164-20801825	PDE3A	0	2	0	0	0	0	1.06966	0	-Inf	0.792224	NA	NA
hsa_circ:chr12:20774230-20792891	PDE3A	0	0	0	2	0	0	0	0.82362	Inf	0.762968	NA	NA
hsa_circ:chr12:20774230-20807139	PDE3A	2	0	0	0	0	0	0.453268	0	-Inf	0.744945	NA	NA
hsa_circ:chr12:20782842-20807139	PDE3A	3	0	0	0	0	0	0.679902	0	-Inf	0.702668	hsa_circ_0025573	http://www.circbase.org/cgi-bin/singlerecord.cgi?id=hsa_circ_0025573
hsa_circ:chr12:20790034-20807139	PDE3A	0	0	2	0	0	0	0.413214	0	-Inf	0.717288	hsa_circ_0025575	http://www.circbase.org/cgi-bin/singlerecord.cgi?id=hsa_circ_0025575
hsa_circ:chr12:21028169-21054401	SLCO1B3	0	0	0	13	0	0	0	5.35353	Inf	0.301619	NA	NA
hsa_circ:chr12:21196268-21229503	SLCO1B7	0	0	0	2	0	0	0	0.82362	Inf	0.762968	hsa_circ_0025583	http://www.circbase.org/cgi-bin/singlerecord.cgi?id=hsa_circ_0025583
hsa_circ:chr12:22059060-22068844	ABCC9	0	0	2	0	0	0	0.413214	0	-Inf	0.717288	NA	NA
hsa_circ:chr12:2224390-2229596	CACNA1C	0	0	4	0	2	2	0.826428	1.38049	0.740221	0.987589	hsa_circ_0025016	http://www.circbase.org/cgi-bin/singlerecord.cgi?id=hsa_circ_0025016
hsa_circ:chr12:22401940-22440227	ST8SIA1	0	0	0	2	0	0	0	0.82362	Inf	0.762968	NA	NA
hsa_circ:chr12:22627685-22637822	C2CD5	0	0	0	0	0	3	0	1.17577	Inf	0.64982	NA	NA
hsa_circ:chr12:22635491-22646271	C2CD5	0	0	2	0	0	0	0.413214	0	-Inf	0.717288	NA	NA
hsa_circ:chr12:22635491-22659753	C2CD5	0	0	0	0	5	0	0	1.49161	Inf	0.456876	NA	NA
hsa_circ:chr12:22637631-22659753	C2CD5	0	0	0	0	0	2	0	0.783848	Inf	0.754629	hsa_circ_0025612	http://www.circbase.org/cgi-bin/singlerecord.cgi?id=hsa_circ_0025612
hsa_circ:chr12:22643057-22659753	C2CD5	2	0	3	0	0	0	1.07309	0	-Inf	0.616359	hsa_circ_0008769	http://www.circbase.org/cgi-bin/singlerecord.cgi?id=hsa_circ_0008769
hsa_circ:chr12:22796697-22826594	ETNK1	0	6	7	8	2	0	4.65522	3.89112	-0.258661	1	hsa_circ_0008664	http://www.circbase.org/cgi-bin/singlerecord.cgi?id=hsa_circ_0008664
hsa_circ:chr12:22811948-22826594	ETNK1	5	0	8	3	5	0	2.78603	2.72704	-0.030873	0.954619	hsa_circ_0025619	http://www.circbase.org/cgi-bin/singlerecord.cgi?id=hsa_circ_0025619
hsa_circ:chr12:23887618-23908658	SOX5	0	0	4	0	0	0	0.826428	0	-Inf	0.666287	NA	NA
hsa_circ:chr12:23998917-24048958	SOX5	0	0	2	14	0	0	0.413214	5.76534	3.80244	0.471776	NA	NA
hsa_circ:chr12:24982757-24989530	BCAT1	0	5	5	0	0	0	3.70717	0	-Inf	0.134906	hsa_circ_0025625	http://www.circbase.org/cgi-bin/singlerecord.cgi?id=hsa_circ_0025625
hsa_circ:chr12:24982757-25002883	BCAT1	0	0	2	0	0	0	0.413214	0	-Inf	0.717288	hsa_circ_0007579	http://www.circbase.org/cgi-bin/singlerecord.cgi?id=hsa_circ_0007579
hsa_circ:chr12:24985657-24989530	BCAT1	13	13	14	0	2	0	12.7915	0.596644	-4.42217	0.0021734	hsa_circ_0004426	http://www.circbase.org/cgi-bin/singlerecord.cgi?id=hsa_circ_0004426
hsa_circ:chr12:25031464-25047409	BCAT1	6	0	3	0	0	0	1.97962	0	-Inf	0.338716	NA	NA
hsa_circ:chr12:25267590-25300038	CASC1	2	0	0	0	0	0	0.453268	0	-Inf	0.744945	NA	NA
hsa_circ:chr12:25297299-25314131	CASC1	0	0	3	0	0	0	0.619821	0	-Inf	0.687401	NA	NA
hsa_circ:chr12:25368371-25380346	KRAS	0	0	0	0	2	0	0	0.596644	Inf	0.669138	NA	NA
hsa_circ:chr12:25378548-25380346	KRAS	2	0	0	0	0	0	0.453268	0	-Inf	0.744945	NA	NA
hsa_circ:chr12:25378548-25398329	KRAS	0	0	2	0	0	0	0.413214	0	-Inf	0.717288	NA	NA
hsa_circ:chr12:2595270-2602552	CACNA1C	0	0	0	0	2	0	0	0.596644	Inf	0.669138	hsa_circ_0025017	http://www.circbase.org/cgi-bin/singlerecord.cgi?id=hsa_circ_0025017
hsa_circ:chr12:26147970-26220646	RASSF8	0	0	0	2	0	0	0	0.82362	Inf	0.762968	NA	NA
hsa_circ:chr12:26208169-26220646	RASSF8	3	0	2	3	3	2	1.09312	2.91424	1.41468	0.64948	hsa_circ_0025638	http://www.circbase.org/cgi-bin/singlerecord.cgi?id=hsa_circ_0025638
hsa_circ:chr12:26208212-26220646	RASSF8	0	0	9	0	0	2	1.85946	0.783848	-1.24624	0.614895	hsa_circ_0025640	http://www.circbase.org/cgi-bin/singlerecord.cgi?id=hsa_circ_0025640
hsa_circ:chr12:26568236-26596583	ITPR2	6	0	0	0	0	0	1.3598	0	-Inf	0.534723	hsa_circ_0025648	http://www.circbase.org/cgi-bin/singlerecord.cgi?id=hsa_circ_0025648
hsa_circ:chr12:26628229-26808785	ITPR2	3	0	0	0	0	0	0.679902	0	-Inf	0.702668	NA	NA
hsa_circ:chr12:26703180-26755639	ITPR2	17	0	13	0	5	0	6.53867	1.49161	-2.13213	0.201695	NA	NA
hsa_circ:chr12:26703180-26784992	ITPR2	3	0	0	0	0	0	0.679902	0	-Inf	0.702668	NA	NA
hsa_circ:chr12:26703180-26808785	ITPR2	6	0	2	0	0	0	1.77302	0	-Inf	0.399303	NA	NA
hsa_circ:chr12:26731646-26784992	ITPR2	0	0	2	0	0	0	0.413214	0	-Inf	0.717288	NA	NA
hsa_circ:chr12:26748398-26755639	ITPR2	5	0	5	0	0	2	2.1662	0.783848	-1.46652	0.537056	NA	NA
hsa_circ:chr12:26748398-26784992	ITPR2	3	0	0	0	0	0	0.679902	0	-Inf	0.702668	NA	NA
hsa_circ:chr12:26748398-26808785	ITPR2	0	0	2	0	0	0	0.413214	0	-Inf	0.717288	NA	NA
hsa_circ:chr12:2675588-2676960	CACNA1C	0	0	0	0	0	2	0	0.783848	Inf	0.754629	NA	NA
hsa_circ:chr12:26774056-26784992	ITPR2	3	0	0	0	2	0	0.679902	0.596644	-0.188455	1	NA	NA
hsa_circ:chr12:26774056-26808785	ITPR2	0	0	4	0	2	0	0.826428	0.596644	-0.470019	0.990285	NA	NA
hsa_circ:chr12:26780966-26808785	ITPR2	3	0	0	0	0	0	0.679902	0	-Inf	0.702668	NA	NA
hsa_circ:chr12:26864106-26869175	ITPR2	2	0	0	0	0	0	0.453268	0	-Inf	0.744945	NA	NA
hsa_circ:chr12:26864106-26878698	ITPR2	6	0	0	0	0	3	1.3598	1.17577	-0.209789	0.924069	NA	NA
hsa_circ:chr12:27064111-27070666	INTS13	0	0	3	0	0	0	0.619821	0	-Inf	0.687401	NA	NA
hsa_circ:chr12:27075549-27081838	INTS13	3	2	0	0	0	0	1.74956	0	-Inf	0.484906	hsa_circ_0025693	http://www.circbase.org/cgi-bin/singlerecord.cgi?id=hsa_circ_0025693
hsa_circ:chr12:27107078-27110676	FGFR1OP2	0	0	0	0	2	0	0	0.596644	Inf	0.669138	NA	NA
hsa_circ:chr12:27132717-27133579	TM7SF3	0	0	0	0	3	0	0	0.894966	Inf	0.646689	hsa_circ_0025703	http://www.circbase.org/cgi-bin/singlerecord.cgi?id=hsa_circ_0025703
hsa_circ:chr12:27132717-27143560	TM7SF3	4	7	8	3	0	3	6.30319	2.4112	-1.38633	0.339724	hsa_circ_0025705	http://www.circbase.org/cgi-bin/singlerecord.cgi?id=hsa_circ_0025705
hsa_circ:chr12:27133499-27152609	TM7SF3	0	0	0	0	2	0	0	0.596644	Inf	0.669138	NA	NA
hsa_circ:chr12:27135706-27143560	TM7SF3	4	6	15	0	0	5	7.21461	1.95962	-1.88035	0.142993	NA	NA
hsa_circ:chr12:27135706-27152609	TM7SF3	0	0	3	0	0	0	0.619821	0	-Inf	0.687401	hsa_circ_0004149	http://www.circbase.org/cgi-bin/singlerecord.cgi?id=hsa_circ_0004149
hsa_circ:chr12:27143383-27152609	TM7SF3	3	3	8	0	0	0	3.93724	0	-Inf	0.0787137	hsa_circ_0007478	http://www.circbase.org/cgi-bin/singlerecord.cgi?id=hsa_circ_0007478
hsa_circ:chr12:27143383-27156323	TM7SF3	9	5	4	0	4	0	5.54027	1.19329	-2.21501	0.262647	hsa_circ_0005824	http://www.circbase.org/cgi-bin/singlerecord.cgi?id=hsa_circ_0005824
hsa_circ:chr12:27148170-27156323	TM7SF3	2	0	0	0	0	0	0.453268	0	-Inf	0.744945	NA	NA
hsa_circ:chr12:27149675-27152609	TM7SF3	42	6	0	4	19	17	12.7276	13.9781	0.135206	0.912796	hsa_circ_0007683	http://www.circbase.org/cgi-bin/singlerecord.cgi?id=hsa_circ_0007683
hsa_circ:chr12:27149675-27156323	TM7SF3	0	0	0	0	0	4	0	1.5677	Inf	0.509733	hsa_circ_0025714	http://www.circbase.org/cgi-bin/singlerecord.cgi?id=hsa_circ_0025714
hsa_circ:chr12:27521195-27523163	ARNTL2	0	0	4	0	3	3	0.826428	2.07074	1.32518	0.764894	hsa_circ_0009009	http://www.circbase.org/cgi-bin/singlerecord.cgi?id=hsa_circ_0009009
hsa_circ:chr12:27521195-27533337	ARNTL2	2	0	6	7	8	0	1.69291	5.26925	1.63809	0.365502	hsa_circ_0001964	http://www.circbase.org/cgi-bin/singlerecord.cgi?id=hsa_circ_0001964
hsa_circ:chr12:27533180-27538493	ARNTL2	0	0	0	0	2	0	0	0.596644	Inf	0.669138	NA	NA
hsa_circ:chr12:27533180-27543172	ARNTL2	0	0	0	0	4	0	0	1.19329	Inf	0.564216	NA	NA
hsa_circ:chr12:27786295-27820253	PPFIBP1	0	0	2	0	0	0	0.413214	0	-Inf	0.717288	NA	NA
hsa_circ:chr12:27802943-27809663	PPFIBP1	2	0	4	8	2	0	1.2797	3.89112	1.60439	0.637808	hsa_circ_0025725	http://www.circbase.org/cgi-bin/singlerecord.cgi?id=hsa_circ_0025725
hsa_circ:chr12:27802943-27820253	PPFIBP1	2	0	0	2	0	0	0.453268	0.82362	0.861615	1	NA	NA
hsa_circ:chr12:27807655-27809663	PPFIBP1	0	0	8	5	5	5	1.65286	5.51028	1.73716	0.364625	NA	NA
hsa_circ:chr12:27824364-27827154	PPFIBP1	0	3	0	5	0	0	1.60448	2.05905	0.35987	0.811675	hsa_circ_0025728	http://www.circbase.org/cgi-bin/singlerecord.cgi?id=hsa_circ_0025728
hsa_circ:chr12:27867713-27877119	MRPS35	34	32	35	12	35	13	32.0513	20.478	-0.646307	0.582078	hsa_circ_0000384	http://www.circbase.org/cgi-bin/singlerecord.cgi?id=hsa_circ_0000384
hsa_circ:chr12:28458582-28460682	CCDC91	27	25	29	9	21	20	25.4814	17.8095	-0.516795	0.653869	hsa_circ_0007723	http://www.circbase.org/cgi-bin/singlerecord.cgi?id=hsa_circ_0007723
hsa_circ:chr12:28458582-28544344	CCDC91	9	12	15	15	5	11	11.5567	11.9799	0.0518839	0.897376	hsa_circ_0008250	http://www.circbase.org/cgi-bin/singlerecord.cgi?id=hsa_circ_0008250
hsa_circ:chr12:28458582-28605587	CCDC91	2	0	0	0	2	0	0.453268	0.596644	0.396507	1	NA	NA
hsa_circ:chr12:28458582-28637098	CCDC91	0	0	0	0	3	0	0	0.894966	Inf	0.646689	NA	NA
hsa_circ:chr12:28544237-28605587	CCDC91	4	5	0	0	0	0	3.58067	0	-Inf	0.166794	NA	NA
hsa_circ:chr12:28603094-28637098	CCDC91	0	2	8	0	6	2	2.72251	2.57378	-0.0810491	1	NA	NA
hsa_circ:chr12:2926389-2927443	ITFG2	0	0	0	0	5	0	0	1.49161	Inf	0.456876	NA	NA
hsa_circ:chr12:2929252-2930958	ITFG2	15	4	22	8	12	11	10.0842	11.1855	0.149538	1	hsa_circ_0000374	http://www.circbase.org/cgi-bin/singlerecord.cgi?id=hsa_circ_0000374
hsa_circ:chr12:29446233-29450133	ENSG00000257176.1,FAR2,LOC100506606	4	0	10	4	10	6	2.97261	6.98201	1.23191	0.423595	hsa_circ_0025750	http://www.circbase.org/cgi-bin/singlerecord.cgi?id=hsa_circ_0025750
hsa_circ:chr12:3018695-3031568	TULP3	2	0	0	0	4	0	0.453268	1.19329	1.39651	0.816739	hsa_circ_0025044	http://www.circbase.org/cgi-bin/singlerecord.cgi?id=hsa_circ_0025044
hsa_circ:chr12:30815261-30829521	IPO8	3	0	0	0	0	0	0.679902	0	-Inf	0.702668	hsa_circ_0025774	http://www.circbase.org/cgi-bin/singlerecord.cgi?id=hsa_circ_0025774
hsa_circ:chr12:30866719-30879022	CAPRIN2	0	0	3	0	0	0	0.619821	0	-Inf	0.687401	NA	NA
hsa_circ:chr12:30869442-30906493	CAPRIN2	2	0	0	0	0	0	0.453268	0	-Inf	0.744945	NA	NA
hsa_circ:chr12:30873745-30877385	CAPRIN2	0	0	0	0	4	0	0	1.19329	Inf	0.564216	NA	NA
hsa_circ:chr12:30881582-30888140	CAPRIN2	0	0	0	0	3	0	0	0.894966	Inf	0.646689	NA	NA
hsa_circ:chr12:30881582-30904067	CAPRIN2	0	0	6	0	0	0	1.23964	0	-Inf	0.561365	NA	NA
hsa_circ:chr12:30887902-30894040	CAPRIN2	2	0	0	0	0	0	0.453268	0	-Inf	0.744945	hsa_circ_0025785	http://www.circbase.org/cgi-bin/singlerecord.cgi?id=hsa_circ_0025785
hsa_circ:chr12:31545201-31545630	DENND5B	8	0	7	0	0	0	3.25932	0	-Inf	0.112053	hsa_circ_0004487	http://www.circbase.org/cgi-bin/singlerecord.cgi?id=hsa_circ_0004487
hsa_circ:chr12:31545201-31562318	DENND5B	0	0	3	0	0	0	0.619821	0	-Inf	0.687401	hsa_circ_0025799	http://www.circbase.org/cgi-bin/singlerecord.cgi?id=hsa_circ_0025799
hsa_circ:chr12:31551109-31562318	DENND5B	2	0	0	0	0	0	0.453268	0	-Inf	0.744945	NA	NA
hsa_circ:chr12:31555432-31562318	DENND5B	0	0	0	0	2	0	0	0.596644	Inf	0.669138	NA	NA
hsa_circ:chr12:31568301-31586182	DENND5B	0	0	2	0	0	0	0.413214	0	-Inf	0.717288	hsa_circ_0025808	http://www.circbase.org/cgi-bin/singlerecord.cgi?id=hsa_circ_0025808
hsa_circ:chr12:31576531-31586182	DENND5B	3	0	0	0	0	0	0.679902	0	-Inf	0.702668	hsa_circ_0025813	http://www.circbase.org/cgi-bin/singlerecord.cgi?id=hsa_circ_0025813
hsa_circ:chr12:31576531-31600703	DENND5B	0	0	2	0	0	0	0.413214	0	-Inf	0.717288	hsa_circ_0025814	http://www.circbase.org/cgi-bin/singlerecord.cgi?id=hsa_circ_0025814
hsa_circ:chr12:31586089-31600703	DENND5B	0	0	0	0	0	5	0	1.95962	Inf	0.435686	hsa_circ_0025822	http://www.circbase.org/cgi-bin/singlerecord.cgi?id=hsa_circ_0025822
hsa_circ:chr12:31595709-31600703	DENND5B	12	3	8	0	2	0	5.97695	0.596644	-3.32447	0.071467	hsa_circ_0008445	http://www.circbase.org/cgi-bin/singlerecord.cgi?id=hsa_circ_0008445
hsa_circ:chr12:31595709-31613315	DENND5B	0	0	5	0	0	0	1.03304	0	-Inf	0.621674	hsa_circ_0008064	http://www.circbase.org/cgi-bin/singlerecord.cgi?id=hsa_circ_0008064
hsa_circ:chr12:31595709-31648853	DENND5B	0	2	0	0	0	0	1.06966	0	-Inf	0.792224	NA	NA
hsa_circ:chr12:31600472-31605410	DENND5B	7	0	5	0	0	0	2.61947	0	-Inf	0.194991	hsa_circ_0025825	http://www.circbase.org/cgi-bin/singlerecord.cgi?id=hsa_circ_0025825
hsa_circ:chr12:31600472-31613315	DENND5B	3	0	0	0	0	0	0.679902	0	-Inf	0.702668	hsa_circ_0025826	http://www.circbase.org/cgi-bin/singlerecord.cgi?id=hsa_circ_0025826
hsa_circ:chr12:31600472-31648853	DENND5B	0	0	2	0	0	0	0.413214	0	-Inf	0.717288	NA	NA
hsa_circ:chr12:31604874-31605410	DENND5B	5	0	0	0	0	0	1.13317	0	-Inf	0.607032	hsa_circ_0025828	http://www.circbase.org/cgi-bin/singlerecord.cgi?id=hsa_circ_0025828
hsa_circ:chr12:31604874-31613315	DENND5B	0	0	0	0	0	2	0	0.783848	Inf	0.754629	hsa_circ_0025829	http://www.circbase.org/cgi-bin/singlerecord.cgi?id=hsa_circ_0025829
hsa_circ:chr12:31604874-31648853	DENND5B	4	12	0	0	4	0	7.32447	1.19329	-2.61778	0.53207	hsa_circ_0025830	http://www.circbase.org/cgi-bin/singlerecord.cgi?id=hsa_circ_0025830
hsa_circ:chr12:31604874-31652605	DENND5B	0	0	0	2	0	0	0	0.82362	Inf	0.762968	NA	NA
hsa_circ:chr12:31632523-31648853	DENND5B	0	0	2	0	0	0	0.413214	0	-Inf	0.717288	NA	NA
hsa_circ:chr12:31648744-31652605	DENND5B	0	0	0	0	3	0	0	0.894966	Inf	0.646689	hsa_circ_0007680	http://www.circbase.org/cgi-bin/singlerecord.cgi?id=hsa_circ_0007680
hsa_circ:chr12:31841941-31854941	AMN1	0	0	0	0	0	3	0	1.17577	Inf	0.64982	NA	NA
hsa_circ:chr12:31841941-31862359	AMN1	2	0	3	0	0	2	1.07309	0.783848	-0.453123	0.89508	hsa_circ_0002110	http://www.circbase.org/cgi-bin/singlerecord.cgi?id=hsa_circ_0002110
hsa_circ:chr12:31854797-31862359	AMN1	0	0	0	3	4	0	0	2.42872	Inf	0.227684	NA	NA
hsa_circ:chr12:32133812-32140256	KIAA1551	0	0	0	0	2	0	0	0.596644	Inf	0.669138	hsa_circ_0025836	http://www.circbase.org/cgi-bin/singlerecord.cgi?id=hsa_circ_0025836
hsa_circ:chr12:32717071-32735401	FGD4	0	0	0	0	0	5	0	1.95962	Inf	0.435686	NA	NA
hsa_circ:chr12:32729200-32764217	FGD4	0	2	2	0	3	2	1.48287	1.67881	0.179052	0.882999	hsa_circ_0025842	http://www.circbase.org/cgi-bin/singlerecord.cgi?id=hsa_circ_0025842
hsa_circ:chr12:32734894-32755251	FGD4	0	0	4	0	0	2	0.826428	0.783848	-0.0763154	0.978275	NA	NA
hsa_circ:chr12:32734894-32764217	FGD4	3	0	2	0	4	0	1.09312	1.19329	0.126497	1	NA	NA
hsa_circ:chr12:32734894-32778713	FGD4	0	0	0	0	2	0	0	0.596644	Inf	0.669138	NA	NA
hsa_circ:chr12:32751431-32754357	FGD4	10	4	20	4	12	12	8.53779	9.93019	0.217959	0.903372	NA	NA
hsa_circ:chr12:32751431-32764217	FGD4	94	63	109	19	76	43	77.5179	47.3496	-0.711177	0.327318	hsa_circ_0025843	http://www.circbase.org/cgi-bin/singlerecord.cgi?id=hsa_circ_0025843
hsa_circ:chr12:32751431-32772804	FGD4	5	2	0	0	0	0	2.20282	0	-Inf	0.336408	NA	NA
hsa_circ:chr12:32751431-32778713	FGD4	4	2	7	0	7	0	3.42244	2.08825	-0.712728	0.845327	NA	NA
hsa_circ:chr12:32751431-32786623	FGD4	4	0	0	0	0	0	0.906535	0	-Inf	0.665021	NA	NA
hsa_circ:chr12:32760872-32764217	FGD4	2	0	0	0	3	0	0.453268	0.894966	0.98147	0.934608	NA	NA
hsa_circ:chr12:32760891-32764217	FGD4	41	12	45	18	33	16	25.0072	23.528	-0.0879676	0.87939	hsa_circ_0000390	http://www.circbase.org/cgi-bin/singlerecord.cgi?id=hsa_circ_0000390
hsa_circ:chr12:32772632-32786623	FGD4	5	4	8	0	5	0	4.92534	1.49161	-1.72335	0.403526	NA	NA
hsa_circ:chr12:32861087-32871697	DNM1L	0	0	0	0	0	3	0	1.17577	Inf	0.64982	hsa_circ_0025850	http://www.circbase.org/cgi-bin/singlerecord.cgi?id=hsa_circ_0025850
hsa_circ:chr12:32863863-32866305	DNM1L	0	0	0	0	4	0	0	1.19329	Inf	0.564216	hsa_circ_0025851	http://www.circbase.org/cgi-bin/singlerecord.cgi?id=hsa_circ_0025851
hsa_circ:chr12:3923203-3973123	PARP11	0	0	3	0	0	0	0.619821	0	-Inf	0.687401	NA	NA
hsa_circ:chr12:3931039-3973123	PARP11	3	0	6	5	0	0	1.91954	2.05905	0.101214	0.912777	NA	NA
hsa_circ:chr12:39750634-39757015	KIF21A	0	0	0	0	0	2	0	0.783848	Inf	0.754629	hsa_circ_0025873	http://www.circbase.org/cgi-bin/singlerecord.cgi?id=hsa_circ_0025873
hsa_circ:chr12:40258564-40265763	SLC2A13	0	0	0	0	0	2	0	0.783848	Inf	0.754629	hsa_circ_0025882	http://www.circbase.org/cgi-bin/singlerecord.cgi?id=hsa_circ_0025882
hsa_circ:chr12:40422103-40442012	SLC2A13	8	0	7	0	4	3	3.25932	2.36906	-0.460256	0.747252	hsa_circ_0007918	http://www.circbase.org/cgi-bin/singlerecord.cgi?id=hsa_circ_0007918
hsa_circ:chr12:40696591-40697936	LRRK2	11	2	8	3	8	2	5.21548	4.40585	-0.243379	0.88435	hsa_circ_0025887	http://www.circbase.org/cgi-bin/singlerecord.cgi?id=hsa_circ_0025887
hsa_circ:chr12:42604157-42604482	YAF2	25	9	0	19	17	27	10.4793	23.4778	1.16376	0.0840121	hsa_circ_0000392	http://www.circbase.org/cgi-bin/singlerecord.cgi?id=hsa_circ_0000392
hsa_circ:chr12:42711142-42717906	ZCRB1	5	0	3	0	0	2	1.75299	0.783848	-1.16117	0.663868	NA	NA
hsa_circ:chr12:42745687-42792796	PPHLN1	5	0	11	0	0	6	3.40585	2.35155	-0.534405	0.635254	hsa_circ_0004815	http://www.circbase.org/cgi-bin/singlerecord.cgi?id=hsa_circ_0004815
hsa_circ:chr12:42748963-42792796	PPHLN1	0	0	0	3	0	0	0	1.23543	Inf	0.644301	hsa_circ_0006189	http://www.circbase.org/cgi-bin/singlerecord.cgi?id=hsa_circ_0006189
hsa_circ:chr12:42768665-42768876	PPHLN1	0	0	7	0	0	0	1.44625	0	-Inf	0.492902	hsa_circ_0025905	http://www.circbase.org/cgi-bin/singlerecord.cgi?id=hsa_circ_0025905
hsa_circ:chr12:42768665-42792796	PPHLN1	0	0	2	4	0	6	0.413214	3.99878	3.2746	0.230876	hsa_circ_0003961	http://www.circbase.org/cgi-bin/singlerecord.cgi?id=hsa_circ_0003961
hsa_circ:chr12:42778742-42792796	PPHLN1	0	0	10	4	13	6	2.06607	7.87697	1.93075	0.167202	hsa_circ_0025908	http://www.circbase.org/cgi-bin/singlerecord.cgi?id=hsa_circ_0025908
hsa_circ:chr12:44171433-44177527	IRAK4	0	0	2	0	0	0	0.413214	0	-Inf	0.717288	NA	NA
hsa_circ:chr12:45725078-45751207	ANO6	0	0	0	0	0	3	0	1.17577	Inf	0.64982	hsa_circ_0003433	http://www.circbase.org/cgi-bin/singlerecord.cgi?id=hsa_circ_0003433
hsa_circ:chr12:459787-463400	KDM5A	4	3	3	0	0	0	3.13084	0	-Inf	0.167369	hsa_circ_0002881	http://www.circbase.org/cgi-bin/singlerecord.cgi?id=hsa_circ_0002881
hsa_circ:chr12:459787-465703	KDM5A	5	2	6	0	4	0	3.44247	1.19329	-1.5285	0.5408	hsa_circ_0024946	http://www.circbase.org/cgi-bin/singlerecord.cgi?id=hsa_circ_0024946
hsa_circ:chr12:459787-475270	KDM5A	0	0	5	0	0	6	1.03304	2.35155	1.18672	0.884442	NA	NA
hsa_circ:chr12:46230372-46233279	ARID2	11	5	4	0	0	0	5.99354	0	-Inf	0.0157957	hsa_circ_0025951	http://www.circbase.org/cgi-bin/singlerecord.cgi?id=hsa_circ_0025951
hsa_circ:chr12:46230372-46254732	ARID2	6	0	0	0	0	0	1.3598	0	-Inf	0.534723	hsa_circ_0025953	http://www.circbase.org/cgi-bin/singlerecord.cgi?id=hsa_circ_0025953
hsa_circ:chr12:46254584-46287504	ARID2	2	0	0	0	2	0	0.453268	0.596644	0.396507	1	hsa_circ_0025960	http://www.circbase.org/cgi-bin/singlerecord.cgi?id=hsa_circ_0025960
hsa_circ:chr12:4626227-4634749	C12orf4	0	0	0	2	0	0	0	0.82362	Inf	0.762968	NA	NA
hsa_circ:chr12:46285563-46287504	ARID2	7	2	3	2	4	4	3.27591	3.5846	0.129917	0.997689	hsa_circ_0004985	http://www.circbase.org/cgi-bin/singlerecord.cgi?id=hsa_circ_0004985
hsa_circ:chr12:46319925-46322642	SCAF11	26	8	33	3	17	18	16.9891	13.3615	-0.346526	0.622216	hsa_circ_0025967	http://www.circbase.org/cgi-bin/singlerecord.cgi?id=hsa_circ_0025967
hsa_circ:chr12:46325289-46328288	SCAF11	4	0	0	0	2	2	0.906535	1.38049	0.606748	0.991323	NA	NA
hsa_circ:chr12:46339032-46357971	SCAF11	0	0	10	0	0	0	2.06607	0	-Inf	0.377588	NA	NA
hsa_circ:chr12:46342220-46345510	SCAF11	4	0	0	0	5	4	0.906535	3.05931	1.75477	0.485046	NA	NA
hsa_circ:chr12:46622936-46633676	SLC38A1	3	0	0	0	0	0	0.679902	0	-Inf	0.702668	NA	NA
hsa_circ:chr12:46622936-46637097	SLC38A1	60	33	65	41	36	33	44.6768	40.5573	-0.139565	0.842332	hsa_circ_0000396	http://www.circbase.org/cgi-bin/singlerecord.cgi?id=hsa_circ_0000396
hsa_circ:chr12:46622936-46648719	SLC38A1	0	0	9	0	8	0	1.85946	2.38658	0.360056	0.950816	hsa_circ_0000397	http://www.circbase.org/cgi-bin/singlerecord.cgi?id=hsa_circ_0000397
hsa_circ:chr12:46633462-46637097	SLC38A1	19	13	31	18	12	6	17.6636	13.344	-0.404591	0.599055	hsa_circ_0000398	http://www.circbase.org/cgi-bin/singlerecord.cgi?id=hsa_circ_0000398
hsa_circ:chr12:46633462-46648719	SLC38A1	0	0	0	0	4	2	0	1.97714	Inf	0.327919	NA	NA
hsa_circ:chr12:472129-475270	KDM5A	2	0	0	0	4	0	0.453268	1.19329	1.39651	0.816739	hsa_circ_0024948	http://www.circbase.org/cgi-bin/singlerecord.cgi?id=hsa_circ_0024948
hsa_circ:chr12:48477374-48491907	SENP1	2	0	3	0	0	2	1.07309	0.783848	-0.453123	0.89508	hsa_circ_0006222	http://www.circbase.org/cgi-bin/singlerecord.cgi?id=hsa_circ_0006222
hsa_circ:chr12:48482584-48491907	SENP1	0	0	0	3	3	0	0	2.1304	Inf	0.304544	hsa_circ_0026028	http://www.circbase.org/cgi-bin/singlerecord.cgi?id=hsa_circ_0026028
hsa_circ:chr12:49162720-49166207	ADCY6	0	0	2	0	0	0	0.413214	0	-Inf	0.717288	NA	NA
hsa_circ:chr12:49227060-49228280	DDX23	0	0	0	0	0	2	0	0.783848	Inf	0.754629	NA	NA
hsa_circ:chr12:49333438-49334971	ARF3	12	0	5	7	10	0	3.75264	5.86589	0.644443	0.757657	hsa_circ_0003770	http://www.circbase.org/cgi-bin/singlerecord.cgi?id=hsa_circ_0003770
hsa_circ:chr12:49854553-49884514	SPATS2	0	0	2	0	0	0	0.413214	0	-Inf	0.717288	hsa_circ_0026150	http://www.circbase.org/cgi-bin/singlerecord.cgi?id=hsa_circ_0026150
hsa_circ:chr12:49888524-49893988	SPATS2	0	0	0	2	5	0	0	2.31523	Inf	0.240411	hsa_circ_0006238	http://www.circbase.org/cgi-bin/singlerecord.cgi?id=hsa_circ_0006238
hsa_circ:chr12:49890616-49893988	SPATS2	5	0	7	2	2	2	2.57942	2.20411	-0.226849	0.822847	hsa_circ_0026154	http://www.circbase.org/cgi-bin/singlerecord.cgi?id=hsa_circ_0026154
hsa_circ:chr12:50050187-50050973	FMNL3	0	0	0	5	0	0	0	2.05905	Inf	0.441196	hsa_circ_0026173	http://www.circbase.org/cgi-bin/singlerecord.cgi?id=hsa_circ_0026173
hsa_circ:chr12:50059615-50062337	FMNL3	0	0	0	0	0	3	0	1.17577	Inf	0.64982	hsa_circ_0006802	http://www.circbase.org/cgi-bin/singlerecord.cgi?id=hsa_circ_0006802
hsa_circ:chr12:50385781-50386438	RACGAP1	4	0	6	0	6	0	2.14618	1.78993	-0.261865	0.978647	hsa_circ_0009035	http://www.circbase.org/cgi-bin/singlerecord.cgi?id=hsa_circ_0009035
hsa_circ:chr12:50488220-50490755	SMARCD1	13	0	10	8	5	5	5.01231	6.74571	0.428494	0.987282	hsa_circ_0006535	http://www.circbase.org/cgi-bin/singlerecord.cgi?id=hsa_circ_0006535
hsa_circ:chr12:50821545-50822873	LARP4	17	6	21	11	11	7	11.4005	10.5549	-0.11118	0.859634	hsa_circ_0003873	http://www.circbase.org/cgi-bin/singlerecord.cgi?id=hsa_circ_0003873
hsa_circ:chr12:50821545-50824353	LARP4	23	6	6	8	8	5	9.66119	7.64068	-0.3385	0.748246	hsa_circ_0003664	http://www.circbase.org/cgi-bin/singlerecord.cgi?id=hsa_circ_0003664
hsa_circ:chr12:50821545-50829407	LARP4	2	0	5	0	7	0	1.4863	2.08825	0.490569	0.89115	NA	NA
hsa_circ:chr12:50821545-50831621	LARP4	11	0	10	0	4	0	4.55904	1.19329	-1.93379	0.264502	hsa_circ_0026227	http://www.circbase.org/cgi-bin/singlerecord.cgi?id=hsa_circ_0026227
hsa_circ:chr12:50821545-50835426	LARP4	21	10	27	0	13	12	15.686	8.58128	-0.870211	0.331027	hsa_circ_0026228	http://www.circbase.org/cgi-bin/singlerecord.cgi?id=hsa_circ_0026228
hsa_circ:chr12:50821545-50848200	LARP4	4	3	4	0	0	0	3.33745	0	-Inf	0.138903	hsa_circ_0026229	http://www.circbase.org/cgi-bin/singlerecord.cgi?id=hsa_circ_0026229
hsa_circ:chr12:50821545-50855130	LARP4	8	4	9	5	0	7	5.81185	4.80252	-0.275205	0.759316	hsa_circ_0026230	http://www.circbase.org/cgi-bin/singlerecord.cgi?id=hsa_circ_0026230
hsa_circ:chr12:50824278-50829407	LARP4	0	0	0	4	0	0	0	1.64724	Inf	0.497382	hsa_circ_0026232	http://www.circbase.org/cgi-bin/singlerecord.cgi?id=hsa_circ_0026232
hsa_circ:chr12:50824278-50831621	LARP4	0	2	3	0	0	0	1.68948	0	-Inf	0.495948	NA	NA
hsa_circ:chr12:50824278-50835426	LARP4	0	0	0	0	4	0	0	1.19329	Inf	0.564216	hsa_circ_0003248	http://www.circbase.org/cgi-bin/singlerecord.cgi?id=hsa_circ_0003248
hsa_circ:chr12:50824278-50848200	LARP4	2	6	0	0	4	0	3.66223	1.19329	-1.61778	0.831036	hsa_circ_0026233	http://www.circbase.org/cgi-bin/singlerecord.cgi?id=hsa_circ_0026233
hsa_circ:chr12:50829271-50831621	LARP4	2	0	0	0	0	0	0.453268	0	-Inf	0.744945	hsa_circ_0026234	http://www.circbase.org/cgi-bin/singlerecord.cgi?id=hsa_circ_0026234
hsa_circ:chr12:50829271-50834332	LARP4	0	0	0	0	2	0	0	0.596644	Inf	0.669138	NA	NA
hsa_circ:chr12:50829271-50835426	LARP4	2	4	5	0	2	2	3.62561	1.38049	-1.39304	0.598038	hsa_circ_0026235	http://www.circbase.org/cgi-bin/singlerecord.cgi?id=hsa_circ_0026235
hsa_circ:chr12:50829271-50848200	LARP4	4	0	3	0	0	0	1.52636	0	-Inf	0.473694	NA	NA
hsa_circ:chr12:50847243-50848200	LARP4	0	0	0	0	4	0	0	1.19329	Inf	0.564216	hsa_circ_0026238	http://www.circbase.org/cgi-bin/singlerecord.cgi?id=hsa_circ_0026238
hsa_circ:chr12:50848097-50855130	LARP4	3	0	6	0	2	9	1.91954	4.12396	1.10327	0.761093	hsa_circ_0003222	http://www.circbase.org/cgi-bin/singlerecord.cgi?id=hsa_circ_0003222
hsa_circ:chr12:50854918-50860903	LARP4	0	0	0	0	0	2	0	0.783848	Inf	0.754629	NA	NA
hsa_circ:chr12:51064969-51077031	DIP2B	0	0	3	0	0	0	0.619821	0	-Inf	0.687401	NA	NA
hsa_circ:chr12:51064969-51080465	DIP2B	3	0	0	0	0	0	0.679902	0	-Inf	0.702668	NA	NA
hsa_circ:chr12:51079616-51090958	DIP2B	0	2	0	0	0	0	1.06966	0	-Inf	0.792224	NA	NA
hsa_circ:chr12:51122331-51126319	DIP2B	0	0	2	0	0	0	0.413214	0	-Inf	0.717288	hsa_circ_0026275	http://www.circbase.org/cgi-bin/singlerecord.cgi?id=hsa_circ_0026275
hsa_circ:chr12:51173923-51203372	ATF1	0	2	3	4	0	7	1.68948	4.39071	1.37788	0.391352	NA	NA
hsa_circ:chr12:51207793-51208222	ATF1	12	2	8	3	0	4	5.44212	2.80313	-0.957132	0.369941	hsa_circ_0026285	http://www.circbase.org/cgi-bin/singlerecord.cgi?id=hsa_circ_0026285
hsa_circ:chr12:51398571-51404549	SLC11A2	0	2	0	0	0	0	1.06966	0	-Inf	0.792224	hsa_circ_0006184	http://www.circbase.org/cgi-bin/singlerecord.cgi?id=hsa_circ_0006184
hsa_circ:chr12:51402259-51404549	SLC11A2	0	6	39	22	20	26	11.2666	25.2163	1.1623	0.156965	hsa_circ_0008802	http://www.circbase.org/cgi-bin/singlerecord.cgi?id=hsa_circ_0008802
hsa_circ:chr12:51449618-51450285	LETMD1	7	0	6	0	3	0	2.82608	0.894966	-1.6589	0.499656	hsa_circ_0004313	http://www.circbase.org/cgi-bin/singlerecord.cgi?id=hsa_circ_0004313
hsa_circ:chr12:51467606-51467865	CSRNP2	0	3	21	6	0	19	5.94323	9.91742	0.738717	0.8022	hsa_circ_0004538	http://www.circbase.org/cgi-bin/singlerecord.cgi?id=hsa_circ_0004538
hsa_circ:chr12:51467606-51470430	CSRNP2	0	0	0	2	0	2	0	1.60747	Inf	0.503455	hsa_circ_0026302	http://www.circbase.org/cgi-bin/singlerecord.cgi?id=hsa_circ_0026302
hsa_circ:chr12:51634127-51634900	DAZAP2	0	5	0	0	0	2	2.67414	0.783848	-1.77043	0.814389	hsa_circ_0026314	http://www.circbase.org/cgi-bin/singlerecord.cgi?id=hsa_circ_0026314
hsa_circ:chr12:51692987-51693498	BIN2	0	0	0	3	0	0	0	1.23543	Inf	0.644301	NA	NA
hsa_circ:chr12:52380602-52385777	ACVR1B	3	0	13	2	4	5	3.36579	3.97653	0.240563	1	hsa_circ_0003729	http://www.circbase.org/cgi-bin/singlerecord.cgi?id=hsa_circ_0003729
hsa_circ:chr12:53412582-53416411	EIF4B,ENSG00000257337.2	0	3	0	0	0	0	1.60448	0	-Inf	0.626747	hsa_circ_0026506	http://www.circbase.org/cgi-bin/singlerecord.cgi?id=hsa_circ_0026506
hsa_circ:chr12:53421566-53421972	EIF4B	22	6	13	5	9	8	10.8808	7.87934	-0.465638	0.607938	hsa_circ_0007889	http://www.circbase.org/cgi-bin/singlerecord.cgi?id=hsa_circ_0007889
hsa_circ:chr12:53421566-53431406	EIF4B	0	0	2	0	0	0	0.413214	0	-Inf	0.717288	hsa_circ_0026524	http://www.circbase.org/cgi-bin/singlerecord.cgi?id=hsa_circ_0026524
hsa_circ:chr12:53427590-53431406	EIF4B	3	0	0	0	0	0	0.679902	0	-Inf	0.702668	hsa_circ_0026532	http://www.circbase.org/cgi-bin/singlerecord.cgi?id=hsa_circ_0026532
hsa_circ:chr12:53849669-53853187	ENSG00000257379.1,PCBP2	4	0	0	0	0	0	0.906535	0	-Inf	0.665021	hsa_circ_0002614	http://www.circbase.org/cgi-bin/singlerecord.cgi?id=hsa_circ_0002614
hsa_circ:chr12:54113523-54115967	CALCOCO1	2	0	0	0	0	0	0.453268	0	-Inf	0.744945	NA	NA
hsa_circ:chr12:54920312-54922161	NCKAP1L	0	0	0	0	0	3	0	1.17577	Inf	0.64982	hsa_circ_0026780	http://www.circbase.org/cgi-bin/singlerecord.cgi?id=hsa_circ_0026780
hsa_circ:chr12:56094683-56094938	ITGA7	3	2	7	0	0	0	3.19581	0	-Inf	0.139185	hsa_circ_0026782	http://www.circbase.org/cgi-bin/singlerecord.cgi?id=hsa_circ_0026782
hsa_circ:chr12:56480315-56482652	ERBB3	2	0	0	0	0	4	0.453268	1.5677	1.79021	0.804171	hsa_circ_0026810	http://www.circbase.org/cgi-bin/singlerecord.cgi?id=hsa_circ_0026810
hsa_circ:chr12:56493432-56494029	ERBB3	11	0	4	5	3	8	3.3194	6.08941	0.875379	0.706617	NA	NA
hsa_circ:chr12:56510559-56510995	RPL41	0	0	2	0	0	0	0.413214	0	-Inf	0.717288	NA	NA
hsa_circ:chr12:56563313-56563992	SMARCC2	4	4	11	9	9	4	5.31852	7.95888	0.58154	0.574588	NA	NA
hsa_circ:chr12:56626473-56629484	SLC39A5	0	2	0	0	0	0	1.06966	0	-Inf	0.792224	NA	NA
hsa_circ:chr12:56628608-56629484	SLC39A5	9	13	10	0	0	9	11.0585	3.52732	-1.64852	0.288857	hsa_circ_0026920	http://www.circbase.org/cgi-bin/singlerecord.cgi?id=hsa_circ_0026920
hsa_circ:chr12:56676204-56676775	CS	0	0	0	0	2	0	0	0.596644	Inf	0.669138	hsa_circ_0026981	http://www.circbase.org/cgi-bin/singlerecord.cgi?id=hsa_circ_0026981
hsa_circ:chr12:56997143-56999111	BAZ2A	7	0	5	3	0	0	2.61947	1.23543	-1.08426	0.515119	hsa_circ_0004843	http://www.circbase.org/cgi-bin/singlerecord.cgi?id=hsa_circ_0004843
hsa_circ:chr12:56998001-56999111	BAZ2A	5	0	2	10	0	0	1.54638	4.1181	1.41308	0.792336	hsa_circ_0027058	http://www.circbase.org/cgi-bin/singlerecord.cgi?id=hsa_circ_0027058
hsa_circ:chr12:57037187-57039137	ATP5B	0	0	2	0	2	0	0.413214	0.596644	0.529981	1	hsa_circ_0027086	http://www.circbase.org/cgi-bin/singlerecord.cgi?id=hsa_circ_0027086
hsa_circ:chr12:57059988-57064148	PTGES3	0	3	0	0	0	0	1.60448	0	-Inf	0.626747	hsa_circ_0027089	http://www.circbase.org/cgi-bin/singlerecord.cgi?id=hsa_circ_0027089
hsa_circ:chr12:57059988-57066849	PTGES3	3	0	2	0	0	0	1.09312	0	-Inf	0.613426	hsa_circ_0027090	http://www.circbase.org/cgi-bin/singlerecord.cgi?id=hsa_circ_0027090
hsa_circ:chr12:57064059-57066849	PTGES3	18	0	11	7	6	4	6.35209	6.2403	-0.025616	0.799851	hsa_circ_0027093	http://www.circbase.org/cgi-bin/singlerecord.cgi?id=hsa_circ_0027093
hsa_circ:chr12:57065533-57066849	PTGES3	0	0	3	4	3	0	0.619821	2.54221	2.03616	0.57098	hsa_circ_0008137	http://www.circbase.org/cgi-bin/singlerecord.cgi?id=hsa_circ_0008137
hsa_circ:chr12:57106570-57108471	NACA	2	0	0	0	0	0	0.453268	0	-Inf	0.744945	NA	NA
hsa_circ:chr12:57140565-57144979	PRIM1	2	2	0	2	0	0	1.52292	0.82362	-0.886793	0.937791	NA	NA
hsa_circ:chr12:57463017-57466695	NEMP1	0	0	0	0	0	2	0	0.783848	Inf	0.754629	hsa_circ_0000411	http://www.circbase.org/cgi-bin/singlerecord.cgi?id=hsa_circ_0000411
hsa_circ:chr12:57570824-57571374	LRP1	0	0	0	0	0	3	0	1.17577	Inf	0.64982	hsa_circ_0006363	http://www.circbase.org/cgi-bin/singlerecord.cgi?id=hsa_circ_0006363
hsa_circ:chr12:57660514-57663777	R3HDM2	0	0	2	0	0	0	0.413214	0	-Inf	0.717288	NA	NA
hsa_circ:chr12:57674141-57677839	R3HDM2	4	0	0	0	2	3	0.906535	1.77242	0.967282	0.875069	hsa_circ_0002539	http://www.circbase.org/cgi-bin/singlerecord.cgi?id=hsa_circ_0002539
hsa_circ:chr12:57682640-57690334	R3HDM2	3	0	5	0	0	3	1.71294	1.17577	-0.542863	0.779547	NA	NA
hsa_circ:chr12:57857448-57857874	GLI1	5	0	0	0	4	2	1.13317	1.97714	0.803049	0.847941	hsa_circ_0002870	http://www.circbase.org/cgi-bin/singlerecord.cgi?id=hsa_circ_0002870
hsa_circ:chr12:57861116-57862007	GLI1	0	0	11	3	5	5	2.27268	4.68666	1.04417	0.667464	hsa_circ_0005358	http://www.circbase.org/cgi-bin/singlerecord.cgi?id=hsa_circ_0005358
hsa_circ:chr12:57891940-57892406	MARS	0	0	0	3	0	0	0	1.23543	Inf	0.644301	hsa_circ_0027261	http://www.circbase.org/cgi-bin/singlerecord.cgi?id=hsa_circ_0027261
hsa_circ:chr12:57927736-57928235	DCTN2	3	2	0	0	0	0	1.74956	0	-Inf	0.484906	hsa_circ_0006104	http://www.circbase.org/cgi-bin/singlerecord.cgi?id=hsa_circ_0006104
hsa_circ:chr12:57928839-57929628	DCTN2	3	0	3	0	0	0	1.29972	0	-Inf	0.548242	hsa_circ_0004034	http://www.circbase.org/cgi-bin/singlerecord.cgi?id=hsa_circ_0004034
hsa_circ:chr12:58340778-58347472	ATP23	12	4	0	0	0	0	4.85892	0	-Inf	0.0402652	hsa_circ_0000412	http://www.circbase.org/cgi-bin/singlerecord.cgi?id=hsa_circ_0000412
hsa_circ:chr12:5841686-6031970	ANO2	0	0	7	0	3	0	1.44625	0.894966	-0.692411	0.883791	NA	NA
hsa_circ:chr12:5908673-5963307	ANO2	0	0	0	0	6	0	0	1.78993	Inf	0.374082	NA	NA
hsa_circ:chr12:5908673-6031970	ANO2	0	0	0	0	3	0	0	0.894966	Inf	0.646689	NA	NA
hsa_circ:chr12:62864481-62895478	MON2	0	3	0	0	0	0	1.60448	0	-Inf	0.626747	NA	NA
hsa_circ:chr12:62877950-62895478	MON2	10	0	0	0	0	0	2.26634	0	-Inf	0.374806	NA	NA
hsa_circ:chr12:62887695-62902260	MON2	0	2	0	0	0	0	1.06966	0	-Inf	0.792224	NA	NA
hsa_circ:chr12:62892699-62895478	MON2	0	0	3	0	3	0	0.619821	0.894966	0.529981	1	hsa_circ_0027364	http://www.circbase.org/cgi-bin/singlerecord.cgi?id=hsa_circ_0027364
hsa_circ:chr12:62894563-62902260	MON2	0	0	0	0	2	6	0	2.94819	Inf	0.160793	NA	NA
hsa_circ:chr12:62902066-62926450	MON2	0	0	0	0	2	0	0	0.596644	Inf	0.669138	NA	NA
hsa_circ:chr12:62918295-62919882	MON2	0	0	2	0	0	0	0.413214	0	-Inf	0.717288	NA	NA
hsa_circ:chr12:62949774-62965362	MON2	0	3	0	0	0	0	1.60448	0	-Inf	0.626747	NA	NA
hsa_circ:chr12:63083479-63114069	PPM1H	0	0	0	0	3	0	0	0.894966	Inf	0.646689	NA	NA
hsa_circ:chr12:63991589-64057625	DPY19L2	0	0	0	2	0	0	0	0.82362	Inf	0.762968	NA	NA
hsa_circ:chr12:64038183-64041145	DPY19L2	5	0	0	0	0	0	1.13317	0	-Inf	0.607032	hsa_circ_0007104	http://www.circbase.org/cgi-bin/singlerecord.cgi?id=hsa_circ_0007104
hsa_circ:chr12:64377727-64410792	SRGAP1	2	0	0	2	0	0	0.453268	0.82362	0.861615	1	NA	NA
hsa_circ:chr12:6442235-6443410	TNFRSF1A	5	0	7	4	0	0	2.57942	1.64724	-0.646996	0.615338	hsa_circ_0025128	http://www.circbase.org/cgi-bin/singlerecord.cgi?id=hsa_circ_0025128
hsa_circ:chr12:64456697-64474150	SRGAP1	2	0	0	0	0	0	0.453268	0	-Inf	0.744945	hsa_circ_0008290	http://www.circbase.org/cgi-bin/singlerecord.cgi?id=hsa_circ_0008290
hsa_circ:chr12:64678444-64712760	C12orf56	0	0	0	2	0	0	0	0.82362	Inf	0.762968	NA	NA
hsa_circ:chr12:64803742-64814301	XPOT	2	0	0	0	2	0	0.453268	0.596644	0.396507	1	NA	NA
hsa_circ:chr12:64811826-64812874	XPOT	0	0	0	2	0	0	0	0.82362	Inf	0.762968	NA	NA
hsa_circ:chr12:64878083-64879797	TBK1	3	2	4	0	2	0	2.57599	0.596644	-2.11018	0.54556	hsa_circ_0000413	http://www.circbase.org/cgi-bin/singlerecord.cgi?id=hsa_circ_0000413
hsa_circ:chr12:65258448-65260683	TBC1D30	25	11	21	0	7	8	15.8877	5.22365	-1.60478	0.0793174	hsa_circ_0027440	http://www.circbase.org/cgi-bin/singlerecord.cgi?id=hsa_circ_0027440
hsa_circ:chr12:65632282-65634018	LEMD3	2	0	0	0	0	0	0.453268	0	-Inf	0.744945	hsa_circ_0027442	http://www.circbase.org/cgi-bin/singlerecord.cgi?id=hsa_circ_0027442
hsa_circ:chr12:66539621-66547228	TMBIM4	2	0	9	2	4	2	2.31273	2.80076	0.276219	1	NA	NA
hsa_circ:chr12:6657591-6657991	IFFO1	4	0	4	4	5	2	1.73296	3.9227	1.1786	0.620984	hsa_circ_0000375	http://www.circbase.org/cgi-bin/singlerecord.cgi?id=hsa_circ_0000375
hsa_circ:chr12:66597491-66605377	IRAK3	0	0	2	0	0	0	0.413214	0	-Inf	0.717288	hsa_circ_0000414	http://www.circbase.org/cgi-bin/singlerecord.cgi?id=hsa_circ_0000414
hsa_circ:chr12:66597491-66611015	IRAK3	7	0	9	7	9	3	3.4459	6.74334	0.968582	0.570633	hsa_circ_0008381	http://www.circbase.org/cgi-bin/singlerecord.cgi?id=hsa_circ_0008381
hsa_circ:chr12:66597491-66622150	IRAK3	17	0	17	15	21	10	7.3651	16.3612	1.1515	0.274733	hsa_circ_0005505	http://www.circbase.org/cgi-bin/singlerecord.cgi?id=hsa_circ_0005505
hsa_circ:chr12:6690210-6690980	CHD4	0	0	0	4	2	0	0	2.24388	Inf	0.289084	hsa_circ_0025219	http://www.circbase.org/cgi-bin/singlerecord.cgi?id=hsa_circ_0025219
hsa_circ:chr12:66909399-66990707	GRIP1	3	0	0	0	0	0	0.679902	0	-Inf	0.702668	hsa_circ_0027451	http://www.circbase.org/cgi-bin/singlerecord.cgi?id=hsa_circ_0027451
hsa_circ:chr12:6696550-6697588	CHD4	6	0	0	0	2	0	1.3598	0.596644	-1.18846	0.830861	NA	NA
hsa_circ:chr12:6839568-6839986	COPS7A	0	3	2	2	4	2	2.0177	2.80076	0.473107	0.642427	hsa_circ_0025244	http://www.circbase.org/cgi-bin/singlerecord.cgi?id=hsa_circ_0025244
hsa_circ:chr12:6859014-6859932	MLF2	0	0	2	0	0	0	0.413214	0	-Inf	0.717288	hsa_circ_0007845	http://www.circbase.org/cgi-bin/singlerecord.cgi?id=hsa_circ_0007845
hsa_circ:chr12:68696400-68696652	MDM1	0	0	0	0	3	5	0	2.85459	Inf	0.161117	hsa_circ_0027459	http://www.circbase.org/cgi-bin/singlerecord.cgi?id=hsa_circ_0027459
hsa_circ:chr12:69044180-69048032	RAP1B	0	0	4	0	0	0	0.826428	0	-Inf	0.666287	hsa_circ_0027464	http://www.circbase.org/cgi-bin/singlerecord.cgi?id=hsa_circ_0027464
hsa_circ:chr12:69047892-69050997	RAP1B	4	0	3	0	0	3	1.52636	1.17577	-0.376483	0.849918	hsa_circ_0008853	http://www.circbase.org/cgi-bin/singlerecord.cgi?id=hsa_circ_0008853
hsa_circ:chr12:69210592-69218431	MDM2	10	5	10	5	4	0	7.00655	3.25234	-1.10723	0.379263	hsa_circ_0027491	http://www.circbase.org/cgi-bin/singlerecord.cgi?id=hsa_circ_0027491
hsa_circ:chr12:69214105-69218431	MDM2	0	0	6	6	0	0	1.23964	2.47086	0.995088	0.959745	hsa_circ_0004448	http://www.circbase.org/cgi-bin/singlerecord.cgi?id=hsa_circ_0004448
hsa_circ:chr12:69214105-69222711	MDM2	2	0	0	0	0	0	0.453268	0	-Inf	0.744945	hsa_circ_0000416	http://www.circbase.org/cgi-bin/singlerecord.cgi?id=hsa_circ_0000416
hsa_circ:chr12:69222551-69230529	MDM2	3	3	2	3	0	0	2.6976	1.23543	-1.12666	0.68966	hsa_circ_0002770	http://www.circbase.org/cgi-bin/singlerecord.cgi?id=hsa_circ_0002770
hsa_circ:chr12:69644909-69646934	CPSF6	0	0	0	0	2	0	0	0.596644	Inf	0.669138	hsa_circ_0027499	http://www.circbase.org/cgi-bin/singlerecord.cgi?id=hsa_circ_0027499
hsa_circ:chr12:69644909-69653977	CPSF6	0	0	4	0	0	0	0.826428	0	-Inf	0.666287	hsa_circ_0027502	http://www.circbase.org/cgi-bin/singlerecord.cgi?id=hsa_circ_0027502
hsa_circ:chr12:69644909-69656342	CPSF6	28	3	19	17	8	11	11.8758	13.6985	0.205998	0.988354	hsa_circ_0000417	http://www.circbase.org/cgi-bin/singlerecord.cgi?id=hsa_circ_0000417
hsa_circ:chr12:69756568-69764755	YEATS4	2	0	0	0	0	0	0.453268	0	-Inf	0.744945	NA	NA
hsa_circ:chr12:69983265-69985939	CCT2	41	9	0	50	26	20	14.1054	36.1853	1.35915	0.168237	hsa_circ_0000418	http://www.circbase.org/cgi-bin/singlerecord.cgi?id=hsa_circ_0000418
hsa_circ:chr12:69983265-69987393	CCT2	0	12	27	22	10	7	11.9963	14.7865	0.301689	0.741812	hsa_circ_0002940	http://www.circbase.org/cgi-bin/singlerecord.cgi?id=hsa_circ_0002940
hsa_circ:chr12:69985839-69987393	CCT2	0	0	0	0	2	0	0	0.596644	Inf	0.669138	hsa_circ_0027528	http://www.circbase.org/cgi-bin/singlerecord.cgi?id=hsa_circ_0027528
hsa_circ:chr12:70149164-70150443	RAB3IP	7	2	5	0	6	2	3.68913	2.57378	-0.51939	0.865997	NA	NA
hsa_circ:chr12:70149164-70189124	RAB3IP	2	0	0	0	0	0	0.453268	0	-Inf	0.744945	NA	NA
hsa_circ:chr12:70178500-70195501	RAB3IP	0	0	0	0	0	2	0	0.783848	Inf	0.754629	NA	NA
hsa_circ:chr12:70193989-70195501	RAB3IP	373	90	336	123	106	171	202.089	149.294	-0.436836	0.27916	hsa_circ_0000419	http://www.circbase.org/cgi-bin/singlerecord.cgi?id=hsa_circ_0000419
hsa_circ:chr12:70284751-70287620	MYRFL	18	2	12	0	0	5	7.62835	1.95962	-1.9608	0.0803915	NA	NA
hsa_circ:chr12:70671912-70704797	CNOT2	11	5	9	23	10	6	7.02657	14.8064	1.07533	0.316588	hsa_circ_0007127	http://www.circbase.org/cgi-bin/singlerecord.cgi?id=hsa_circ_0007127
hsa_circ:chr12:70671912-70713144	CNOT2	5	4	0	9	0	8	3.27248	6.84168	1.06397	0.360565	hsa_circ_0027545	http://www.circbase.org/cgi-bin/singlerecord.cgi?id=hsa_circ_0027545
hsa_circ:chr12:70735887-70740104	CNOT2	0	0	0	3	0	0	0	1.23543	Inf	0.644301	NA	NA
hsa_circ:chr12:71050484-71056385	PTPRR	0	0	0	0	2	0	0	0.596644	Inf	0.669138	NA	NA
hsa_circ:chr12:72020040-72022817	ZFC3H1	5	0	9	4	3	0	2.99263	2.54221	-0.235335	0.796488	hsa_circ_0008912	http://www.circbase.org/cgi-bin/singlerecord.cgi?id=hsa_circ_0008912
hsa_circ:chr12:72036216-72038098	ZFC3H1	0	0	0	0	4	2	0	1.97714	Inf	0.327919	NA	NA
hsa_circ:chr12:72036216-72041593	ZFC3H1	0	2	2	0	0	0	1.48287	0	-Inf	0.58029	NA	NA
hsa_circ:chr12:72312231-72315234	TBC1D15	5	0	2	0	0	0	1.54638	0	-Inf	0.468965	NA	NA
hsa_circ:chr12:72863538-72969322	TRHDE	0	2	0	0	0	0	1.06966	0	-Inf	0.792224	NA	NA
hsa_circ:chr12:72893278-73015531	TRHDE	0	5	0	0	0	0	2.67414	0	-Inf	0.484628	NA	NA
hsa_circ:chr12:72955945-73015531	TRHDE	0	5	0	0	0	0	2.67414	0	-Inf	0.484628	NA	NA
hsa_circ:chr12:72956633-72969322	TRHDE	12	22	3	0	0	0	15.1056	0	-Inf	0.049741	hsa_circ_0027586	http://www.circbase.org/cgi-bin/singlerecord.cgi?id=hsa_circ_0027586
hsa_circ:chr12:73012671-73015531	TRHDE	6	13	8	0	0	0	9.96542	0	-Inf	0.0248052	NA	NA
hsa_circ:chr12:7548691-7559448	CD163L1	0	0	0	2	0	0	0	0.82362	Inf	0.762968	NA	NA
hsa_circ:chr12:7556131-7586290	CD163L1	3	0	0	0	0	0	0.679902	0	-Inf	0.702668	hsa_circ_0025349	http://www.circbase.org/cgi-bin/singlerecord.cgi?id=hsa_circ_0025349
hsa_circ:chr12:75698537-75720307	CAPS2	0	0	0	0	0	3	0	1.17577	Inf	0.64982	NA	NA
hsa_circ:chr12:76453578-76454059	NAP1L1	3	0	0	0	0	0	0.679902	0	-Inf	0.702668	NA	NA
hsa_circ:chr12:77191214-77199219	ZDHHC17	0	0	2	0	0	0	0.413214	0	-Inf	0.717288	hsa_circ_0027619	http://www.circbase.org/cgi-bin/singlerecord.cgi?id=hsa_circ_0027619
hsa_circ:chr12:77239489-77243250	ZDHHC17	0	2	3	0	0	0	1.68948	0	-Inf	0.495948	NA	NA
hsa_circ:chr12:77242013-77243250	ZDHHC17	3	0	4	0	0	0	1.50633	0	-Inf	0.478457	NA	NA
hsa_circ:chr12:78334099-78362482	NAV3	0	0	0	3	2	0	0	1.83207	Inf	0.402211	hsa_circ_0003514	http://www.circbase.org/cgi-bin/singlerecord.cgi?id=hsa_circ_0003514
hsa_circ:chr12:78334099-78415642	NAV3	0	0	0	2	0	0	0	0.82362	Inf	0.762968	hsa_circ_0008509	http://www.circbase.org/cgi-bin/singlerecord.cgi?id=hsa_circ_0008509
hsa_circ:chr12:78360009-78362482	NAV3	0	0	5	0	0	0	1.03304	0	-Inf	0.621674	hsa_circ_0005543	http://www.circbase.org/cgi-bin/singlerecord.cgi?id=hsa_circ_0005543
hsa_circ:chr12:78400199-78401225	NAV3	0	0	4	0	0	0	0.826428	0	-Inf	0.666287	hsa_circ_0004782	http://www.circbase.org/cgi-bin/singlerecord.cgi?id=hsa_circ_0004782
hsa_circ:chr12:78443773-78452895	NAV3	0	0	0	0	0	3	0	1.17577	Inf	0.64982	hsa_circ_0002419	http://www.circbase.org/cgi-bin/singlerecord.cgi?id=hsa_circ_0002419
hsa_circ:chr12:80007355-80014987	PAWR	0	0	7	0	0	0	1.44625	0	-Inf	0.492902	NA	NA
hsa_circ:chr12:80180154-80182563	PPP1R12A	4	0	0	0	0	0	0.906535	0	-Inf	0.665021	NA	NA
hsa_circ:chr12:80211174-80215970	PPP1R12A	0	0	2	2	0	0	0.413214	0.82362	0.995088	1	hsa_circ_0027668	http://www.circbase.org/cgi-bin/singlerecord.cgi?id=hsa_circ_0027668
hsa_circ:chr12:80214554-80215970	PPP1R12A	0	0	5	0	3	0	1.03304	0.894966	-0.206985	1	hsa_circ_0000424	http://www.circbase.org/cgi-bin/singlerecord.cgi?id=hsa_circ_0000424
hsa_circ:chr12:80981908-81028852	PTPRQ	0	0	3	0	0	0	0.619821	0	-Inf	0.687401	NA	NA
hsa_circ:chr12:81528595-81545875	ACSS3	4	0	0	0	0	0	0.906535	0	-Inf	0.665021	NA	NA
hsa_circ:chr12:81593120-81627250	ACSS3	0	0	4	0	0	0	0.826428	0	-Inf	0.666287	NA	NA
hsa_circ:chr12:8244365-8245651	NECAP1	0	0	2	0	0	0	0.413214	0	-Inf	0.717288	NA	NA
hsa_circ:chr12:82763166-82796909	METTL25	0	0	18	17	0	0	3.71893	7.00077	0.912626	0.936019	NA	NA
hsa_circ:chr12:82780582-82796909	METTL25	3	2	11	0	9	0	4.02223	2.6849	-0.58313	0.859507	NA	NA
hsa_circ:chr12:82780582-82801650	METTL25	2	0	0	0	0	0	0.453268	0	-Inf	0.744945	NA	NA
hsa_circ:chr12:82780582-82850599	METTL25	5	0	4	0	0	0	1.9596	0	-Inf	0.342916	NA	NA
hsa_circ:chr12:82824672-82850599	METTL25	0	0	3	0	0	0	0.619821	0	-Inf	0.687401	NA	NA
hsa_circ:chr12:83250789-83251359	TMTC2	23	2	12	6	20	7	8.76152	11.1808	0.351767	0.761716	hsa_circ_0002886	http://www.circbase.org/cgi-bin/singlerecord.cgi?id=hsa_circ_0002886
hsa_circ:chr12:83289597-83290425	TMTC2	2	0	4	0	0	0	1.2797	0	-Inf	0.552673	NA	NA
hsa_circ:chr12:83289597-83324324	TMTC2	3	0	0	0	0	0	0.679902	0	-Inf	0.702668	NA	NA
hsa_circ:chr12:83289597-83424658	TMTC2	2	0	0	0	0	0	0.453268	0	-Inf	0.744945	NA	NA
hsa_circ:chr12:83324210-83379825	TMTC2	0	0	0	0	3	0	0	0.894966	Inf	0.646689	NA	NA
hsa_circ:chr12:83358803-83379825	TMTC2	0	0	3	0	0	0	0.619821	0	-Inf	0.687401	hsa_circ_0027683	http://www.circbase.org/cgi-bin/singlerecord.cgi?id=hsa_circ_0027683
hsa_circ:chr12:8808011-8808426	MFAP5	0	0	2	0	2	3	0.413214	1.77242	2.10076	0.687474	NA	NA
hsa_circ:chr12:88500452-88500875	CEP290	7	0	5	0	4	0	2.61947	1.19329	-1.13433	0.654708	NA	NA
hsa_circ:chr12:88504979-88524995	CEP290	2	0	0	0	0	0	0.453268	0	-Inf	0.744945	NA	NA
[truncated: 12,034 more rows]
