# Supplementary material for: CircNEIL3 regulatory loop promotes pancreatic ductal adenocarcinoma progression via miRNA sponging and A-to-I RNA-editing
Source: Mol Cancer. 2021 Mar 9;20:51. doi: 10.1186/s12943-021-01333-7 (PMC7941935; doi:10.1186/s12943-021-01333-7)
Supplement: Supplementary file 2 — Additional file 2: Table S2. Primers, probes and siRNAs used in the present study. [file 12943_2021_1333_MOESM2_ESM.xlsx]

## Sheet: Sheet1
Table S2. Primer, probes and siRNAs used in the experiments.
Gene	Sequence (5’-3’)	Application
hsa_circ:chr7:117144307-117199709	F: AGCATGCCAACTAGAAGAGCTG	qRT-PCR
	R: GACAATTCCAGGCGCTGTCT
hsa_circ:chr15:57743698-57754090	F: GAAGAAGCAACCAAGGCTTGT	qRT-PCR
	R: CCACTTCTATGGTCAACTTGCTTT
hsa_circ:chr14:9226412992268765	F: CCAAGGAAGGTTCCAACGATC	qRT-PCR
	R: AGGTCCGTGCTGGGATGAAC
has_circ:chr1:200012902200090083	F: TGGTGCTCTTTAGTTTAGTGTCTCA	qRT-PCR
	R: AGACACTTTATCTCCACACACGG
hsa_circ:chr5:9509110095099324	F: CTTTTCAGTGGGAAGAATTGGA	qRT-PCR
	R: CAGCCTTTAAGACAGGCATTTT
hsa_circ:chr19:17212470-17213367	F: GCACCAACTTCCTCATCCACTG	qRT-PCR
	R: CTGCCTCTTTCACACTCATCCTG
hsa_circ:chr2:9048751-9098771	F: GTTTGCTCTGGGATACCTCACA G	qRT-PCR
	R: GCACACTACAAAGTTGACCCTG AA
hsa_circ:chr2:9083316-9114564	F: AGTGGAGAACATGCACAAGCTG	qRT-PCR
	R: AGGTACGTGAGACACACGGAAG
hsa_circ:chr4:178274462-178281831	F: GCAGTTTTATGCCTGTCCTCTACCT	qRT-PCR
	R: CTTCACTCTTGAGCACTGAATTTCA
hsa_circ:chr13:43528084-43544806	F: TTAGAGAGCATCAGCAATACACAAG	qRT-PCR
	R: TGCTCCGCAATTCTTTGTATCTC
circNEIL3 (convergent)	F: GCATTCTCCGAGTTGTGGG	qRT-PCR
	R: TCTTCACTCTTGAGCACTGAATTTC
GAPDH	F: AGAAGGCTGGGGCTCATTTG	qRT-PCR
	R: AGGGGCCATCCACAGTCTTC
GAPDH (divergent)	F: TGTACCATCAATAAAGTACCCTGTG	qRT-PCR
	R: AAATCCGTTGACTCCGACCT
U6	F: CTCGCTTCGGCAGCACA	qRT-PCR
	R: AACGCTTCACGAATTTGCGT
18s	F: ACACGGACAGGATTGACAGA	qRT-PCR
	R: GGACATCTAAGGGCATCACA
NEIL3	F: CAAGCGTCCTAATTGTGGTCA	qRT-PCR
	R: CCCTGCTAGATGTCCAACTGATT
hsa-miR-495-3p	F: AAACAAACATGGTGCACTTCTT	qRT-PCR
hsa-miR-342-5p	F: AGGGGTGCTATCTGTGATTGA	qRT-PCR
hsa-miR-296-3p	F: GAGGGTTGGGTGGAGGCTCTCC	qRT-PCR
hsa-miR-1301-3p	F: CGCTCTAGGCACCGCAGCA	qRT-PCR
hsa-miR-765	F: TGGAGGAGAAGGAAGGTGATG	qRT-PCR
hsa-miR-17-3p	F: ACTGCAGTGAAGGCACTTGT	qRT-PCR
hsa-miR-509-5p	F: TACTGCAGACAGTGGCAATCA	qRT-PCR
hsa-miR-877-5p	F: GTAGAGGAGATGGCGCAGGG	qRT-PCR
hsa-miR-432-5p	F: TCTTGGAGTAGGTCATTGGGTGG	qRT-PCR
hsa-miR-496	F: ATTACATGGCCAATCTC	qRT-PCR
hsa-miR-378a-3p	F: ACTGGACTTGGAGTCAGAAGG	qRT-PCR
ADAR1	F: TGGCTTTGCTGCTGAATTCAAG	qRT-PCR
	R: CTTCCTGCTTGCCTTGCTTC
TUBB	F: TGGACTCTGTTCGCTCAGGT	qRT-PCR
	R: TGCCTCCTTCCGTACCACAT
ZCCHC14	F: CGGACGCATTTTATGTGGAGC	qRT-PCR
	R: TCTGCGAGGACGGGATACC
LRRC1	F: TGCAACCGTCATGTGGAGAG	qRT-PCR
	R: CTCCGGGCATAGCGGTAGA
IRF2BP2	F: CCCATGACTCCTACATCCTCTT	qRT-PCR
	R: GAGGGCGGACTGTTGCTATTC
HEATR5A	F: TGCTGTGGTATGTTTGGGTTC	qRT-PCR
	R: TGGATCTATCTGTCAAGCAGGA
NES	F: CTGCTACCCTTGAGACACCTG	qRT-PCR
	R: GGGCTCTGATCTCTGCATCTAC
RCOR1	F: AACTGGCAAGACGCAGTCAA	qRT-PCR
	R: GTTGGGCAAATCAGCCAATGA
PNISR	F: ATGTGGGATCAAGGAGGACAG	qRT-PCR
	R: CAGCCCAATCAATCTGGCTT
TFPI	F: TTGTGCATTCAAGGCGGATGA	qRT-PCR
	R: TCTTCGCACTGTCGAGTGAAA
PDE4DIP	F: CAAAGAGGGTCTGAGTGAGAGT	qRT-PCR
	R: CAGGGGAACCAACCAGTTCT
GNA12	F: CCGCGAGTTCGACCAGAAG	qRT-PCR
	R: TGATGCCAGAATCCCTCCAGA
PTPN3	F: TTGAGCACCATACGTTCTTTCAG	qRT-PCR
	R: GTGTTCCGAGAGCCCATAGT
si-circNEIL3-1	TTTTGAAATTCAGTGCTCA	siRNA
si-circNEIL3-2	TTTTTGAAATTCAGTGCTC	siRNA
si-circNEIL3-3	TTTGAAATTCAGTGCTCAA	siRNA
miR-432-5p mimics	sense: UCUUGGAGUAGGUCAUUGGGUGG	mimics
	antisense: ACCCAAUGACCUACUCCAAGAUU
miR-432-5p mimics NC	sense: UUCUCCGAACGUGUCACGUTT	mimics
	antisense: ACGUGACACGUUCGGAGAATT
miR-432-5p inhibitor	CCACCCAAUGACCUACUCCAAGA	inhibitor
miR-432-5p inhibitor NC	CAGUACUUUUGUGUAGUACAA	inhibitor
shADAR1-1	sense:gatccGCAGGATGCAGCTATGAAAGCTCAAGAGGCTTTCATAGCTGCATCCTGCTTTTTT	shRNA
	antisense:aattAAAAAAGCAGGATGCAGCTATGAAAGCCTCTTGAGCTTTCATAGCTGCATCCTGCg
shADAR1-2	sense:gatccGCTTCAACACTCTGACTAACATCAAGAGTGTTAGTCAGAGTGTTGAAGCTTTTTT	shRNA
	antisense:aattAAAAAAGCTTCAACACTCTGACTAACACTCTTGATGTTAGTCAGAGTGTTGAAGCg
shADAR1-3	sense:gatccGGAGAGGCTTCATCAGGTTTCTCAAGAGGAAACCTGATGAAGCCTCTCCTTTTTT	shRNA
	antisense:aattAAAAAAGGAGAGGCTTCATCAGGTTTCCTCTTGAGAAACCTGATGAAGCCTCTCCg
biotin labeled circNEIL3 probe	CTCTTGAGCACTGAATTTCA-/3bio/	RNA-pull down
biotin labeled miR-432-5p probe	UCUUGGAGUAGGUCAUUGGGUGG-/3bio/	RNA-pull down
miR-432-5p probe	CCACCCAATGACCTACTCCAAGA	FISH
circNEIL3 probe	GAGCACTGAATTTCAAAAAATCCAC	FISH
