# Supplementary material for: CircNEIL3 regulatory loop promotes pancreatic ductal adenocarcinoma progression via miRNA sponging and A-to-I RNA-editing
Source: Mol Cancer. 2021 Mar 9;20:51. doi: 10.1186/s12943-021-01333-7 (PMC7941935; doi:10.1186/s12943-021-01333-7)
Supplement: Supplementary file 3 — Additional file 3: Table S3. Antibodies used in the present study. [file 12943_2021_1333_MOESM3_ESM.xlsx]

## Sheet: Sheet1
Table S3. Antibodies used in the present study.
Product	Source	No. of Catalogue
Western blot:
Primary antibody:
anti-β-Actin	Cell Signaling Technology	4970S
anti-ADAR1	Cell Signaling Technology	81284S
anti-GLI1	Proteintech	66905-1-Ig
anti-CDK2	Cell Signaling Technology	2546S
anti-CDK4	Cell Signaling Technology	12790S
anti-CDK6	Cell Signaling Technology	13331S
anti-Cyclin D1	Cell Signaling Technology	2978S
anti-Cyclin E1	Cell Signaling Technology	20808S
anti-N-Cadherin	Cell Signaling Technology	13116S
anti-E-Cadherin	Cell Signaling Technology	3195S
anti-β-Catenin	Cell Signaling Technology	8480S
anti-Vimentin	Cell Signaling Technology	5741S
anti-Snail	Cell Signaling Technology	3879S
Secondary antibody
anti-rabbit IgG-HRP	Proteintech	SA00001-15
anti-mouse IgG-HRP	Proteintech	SA00001-1
IHC:
Primary antibody:
Anti-Ki67	Abcam	ab15580
anti-ADAR1	Cell Signaling Technology	81284S
Secondary antibody
anti-rabbit IgG-HRP	Proteintech	SA00001-15
anti-mouse IgG-HRP	Proteintech	SA00001-1
RIP:
anti-Argonaute-2	Abcam	ab186733
anti-ADAR1	Cell Signaling Technology	81284S
IgG	Abcam	ab172730
