# Supplementary material for: CircNEIL3 regulatory loop promotes pancreatic ductal adenocarcinoma progression via miRNA sponging and A-to-I RNA-editing
Source: Mol Cancer. 2021 Mar 9;20:51. doi: 10.1186/s12943-021-01333-7 (PMC7941935; doi:10.1186/s12943-021-01333-7)
Supplement: Supplementary file 4 — Additional file 4: Table S4. 95 candidate miRNAs binding to circNEIL3 predicted by cross-analyzing three miRNA target prediction databases. [file 12943_2021_1333_MOESM4_ESM.xlsx]

## Sheet: Sheet1
Table S4. 95 candidate miRNAs binding to circNEIL3 predicted by cross-analyzing three miRNA target prediction databases.
Seq	miRNA	miRanda	RNAhybrid	TargetScan
hsa_circ:chr4:178274462-178281831	hsa-miR-495-3p	1	1	1
hsa_circ:chr4:178274462-178281831	hsa-miR-1914-3p	1	1	1
hsa_circ:chr4:178274462-178281831	hsa-miR-6831-5p	1	1	1
hsa_circ:chr4:178274462-178281831	hsa-miR-2467-3p	1	1	1
hsa_circ:chr4:178274462-178281831	hsa-miR-19b-1-5p	1	1	1
hsa_circ:chr4:178274462-178281831	hsa-miR-7856-5p	1	1	1
hsa_circ:chr4:178274462-178281831	hsa-miR-4652-3p	1	1	1
hsa_circ:chr4:178274462-178281831	hsa-miR-6508-3p	1	1	1
hsa_circ:chr4:178274462-178281831	hsa-miR-6087	1	1	1
hsa_circ:chr4:178274462-178281831	hsa-miR-602	1	1	1
hsa_circ:chr4:178274462-178281831	hsa-miR-342-5p	1	1	1
hsa_circ:chr4:178274462-178281831	hsa-miR-296-3p	1	1	1
hsa_circ:chr4:178274462-178281831	hsa-miR-3689f	1	1	1
hsa_circ:chr4:178274462-178281831	hsa-miR-4704-5p	1	1	1
hsa_circ:chr4:178274462-178281831	hsa-miR-4722-5p	1	1	1
hsa_circ:chr4:178274462-178281831	hsa-miR-3167	1	1	1
hsa_circ:chr4:178274462-178281831	hsa-miR-6824-3p	1	1	1
hsa_circ:chr4:178274462-178281831	hsa-miR-3140-3p	1	1	1
hsa_circ:chr4:178274462-178281831	hsa-miR-1301-3p	1	1	1
hsa_circ:chr4:178274462-178281831	hsa-miR-548l	1	1	1
hsa_circ:chr4:178274462-178281831	hsa-miR-548k	1	1	1
hsa_circ:chr4:178274462-178281831	hsa-miR-4793-5p	1	1	1
hsa_circ:chr4:178274462-178281831	hsa-miR-942-5p	1	1	1
hsa_circ:chr4:178274462-178281831	hsa-miR-6734-3p	1	1	1
hsa_circ:chr4:178274462-178281831	hsa-miR-18a-3p	1	1	1
hsa_circ:chr4:178274462-178281831	hsa-miR-8069	1	1	1
hsa_circ:chr4:178274462-178281831	hsa-miR-4289	1	1	1
hsa_circ:chr4:178274462-178281831	hsa-miR-765	1	1	1
hsa_circ:chr4:178274462-178281831	hsa-miR-4721	1	1	1
hsa_circ:chr4:178274462-178281831	hsa-miR-6885-3p	1	1	1
hsa_circ:chr4:178274462-178281831	hsa-miR-6072	1	1	1
hsa_circ:chr4:178274462-178281831	hsa-miR-6894-5p	1	1	1
hsa_circ:chr4:178274462-178281831	hsa-miR-4763-5p	1	1	1
hsa_circ:chr4:178274462-178281831	hsa-miR-6505-3p	1	1	1
hsa_circ:chr4:178274462-178281831	hsa-miR-4299	1	1	1
hsa_circ:chr4:178274462-178281831	hsa-miR-6894-3p	1	1	1
hsa_circ:chr4:178274462-178281831	hsa-miR-6515-5p	1	1	1
hsa_circ:chr4:178274462-178281831	hsa-miR-17-3p	1	1	1
hsa_circ:chr4:178274462-178281831	hsa-miR-190b	1	1	1
hsa_circ:chr4:178274462-178281831	hsa-miR-3620-5p	1	1	1
hsa_circ:chr4:178274462-178281831	hsa-miR-1587	1	1	1
hsa_circ:chr4:178274462-178281831	hsa-miR-6891-3p	1	1	1
hsa_circ:chr4:178274462-178281831	hsa-miR-509-5p	1	1	1
hsa_circ:chr4:178274462-178281831	hsa-miR-4741	1	1	1
hsa_circ:chr4:178274462-178281831	hsa-miR-4744	1	1	1
hsa_circ:chr4:178274462-178281831	hsa-miR-378d	1	1	1
hsa_circ:chr4:178274462-178281831	hsa-miR-3927-3p	1	1	1
hsa_circ:chr4:178274462-178281831	hsa-miR-6514-3p	1	1	1
hsa_circ:chr4:178274462-178281831	hsa-miR-4446-3p	1	1	1
hsa_circ:chr4:178274462-178281831	hsa-miR-548ab	1	1	1
hsa_circ:chr4:178274462-178281831	hsa-miR-329-5p	1	1	1
hsa_circ:chr4:178274462-178281831	hsa-miR-4687-3p	1	1	1
hsa_circ:chr4:178274462-178281831	hsa-miR-1208	1	1	1
hsa_circ:chr4:178274462-178281831	hsa-miR-6837-3p	1	1	1
hsa_circ:chr4:178274462-178281831	hsa-miR-6782-5p	1	1	1
hsa_circ:chr4:178274462-178281831	hsa-miR-4999-5p	1	1	1
hsa_circ:chr4:178274462-178281831	hsa-miR-4784	1	1	1
hsa_circ:chr4:178274462-178281831	hsa-miR-8068	1	1	1
hsa_circ:chr4:178274462-178281831	hsa-miR-5004-5p	1	1	1
hsa_circ:chr4:178274462-178281831	hsa-miR-4539	1	1	1
hsa_circ:chr4:178274462-178281831	hsa-miR-4668-3p	1	1	1
hsa_circ:chr4:178274462-178281831	hsa-miR-432-3p	1	1	1
hsa_circ:chr4:178274462-178281831	hsa-miR-378c	1	1	1
hsa_circ:chr4:178274462-178281831	hsa-miR-378j	1	1	1
hsa_circ:chr4:178274462-178281831	hsa-miR-378i	1	1	1
hsa_circ:chr4:178274462-178281831	hsa-miR-4645-3p	1	1	1
hsa_circ:chr4:178274462-178281831	hsa-miR-509-3-5p	1	1	1
hsa_circ:chr4:178274462-178281831	hsa-miR-4446-5p	1	1	1
hsa_circ:chr4:178274462-178281831	hsa-miR-6802-5p	1	1	1
hsa_circ:chr4:178274462-178281831	hsa-miR-6876-3p	1	1	1
hsa_circ:chr4:178274462-178281831	hsa-miR-877-5p	1	1	1
hsa_circ:chr4:178274462-178281831	hsa-miR-6823-5p	1	1	1
hsa_circ:chr4:178274462-178281831	hsa-miR-4459	1	1	1
hsa_circ:chr4:178274462-178281831	hsa-miR-5092	1	1	1
hsa_circ:chr4:178274462-178281831	hsa-miR-432-5p	1	1	1
hsa_circ:chr4:178274462-178281831	hsa-miR-6510-5p	1	1	1
hsa_circ:chr4:178274462-178281831	hsa-miR-605-5p	1	1	1
hsa_circ:chr4:178274462-178281831	hsa-miR-3150b-3p	1	1	1
hsa_circ:chr4:178274462-178281831	hsa-miR-5194	1	1	1
hsa_circ:chr4:178274462-178281831	hsa-miR-4664-5p	1	1	1
hsa_circ:chr4:178274462-178281831	hsa-miR-6165	1	1	1
hsa_circ:chr4:178274462-178281831	hsa-miR-1243	1	1	1
hsa_circ:chr4:178274462-178281831	hsa-miR-382-3p	1	1	1
hsa_circ:chr4:178274462-178281831	hsa-miR-105-5p	1	1	1
hsa_circ:chr4:178274462-178281831	hsa-miR-7853-5p	1	1	1
hsa_circ:chr4:178274462-178281831	hsa-miR-4675	1	1	1
hsa_circ:chr4:178274462-178281831	hsa-miR-496	1	1	1
hsa_circ:chr4:178274462-178281831	hsa-miR-6738-5p	1	1	1
hsa_circ:chr4:178274462-178281831	hsa-miR-1184	1	1	1
hsa_circ:chr4:178274462-178281831	hsa-miR-1287-5p	1	1	1
hsa_circ:chr4:178274462-178281831	hsa-miR-6780b-3p	1	1	1
hsa_circ:chr4:178274462-178281831	hsa-miR-5192	1	1	1
hsa_circ:chr4:178274462-178281831	hsa-miR-378a-3p	1	1	1
hsa_circ:chr4:178274462-178281831	hsa-miR-5047	1	1	1
hsa_circ:chr4:178274462-178281831	hsa-miR-1193	1	1	1
