# Supplementary material for: CircNEIL3 regulatory loop promotes pancreatic ductal adenocarcinoma progression via miRNA sponging and A-to-I RNA-editing
Source: Mol Cancer. 2021 Mar 9;20:51. doi: 10.1186/s12943-021-01333-7 (PMC7941935; doi:10.1186/s12943-021-01333-7)
Supplement: Supplementary file 5 — Additional file 5: Table S5. The sequence of the two Alu elements besides circNIEL3 in NEIL3. [file 12943_2021_1333_MOESM5_ESM.xlsx]

## Sheet: Sheet1
Table S5. The sequence of the two Alu elements besides circNIEL3 in NEIL3.
Name	Position	Genomic Size	Sequence
Alu Y	chr4:178273703-178273999	297	GGCCAGTCGCGGTGGCTCACACTTGTAATCCCAGCACTGTGGGAGGCTGAGGCAGGTGGATCATGAGGTCAGGAGATCGAGACCATCCTGGCTAACATGGTGAAACCCCATCTCTACTAAAAATACAAAAAATTAGCCAGGCGTGCTGGCGGGTGCCCGTAATCCCAGCTACTCGGGAGTTTGAGGCAGGAGAATGGCGTGAACCCGGGAGGCGGAGGTTGCAGTGAGCCGAGATCGCGCCACTGCACTCCAGCCTGGGCAACAGAACAAGACTCCGTTTCAAAAAAAAAAAAAGAA
FLAM_C	chr4:178282936-178283074	139	GGTGCGGTGGCTCATGCCTTTAATCCCGGCACTTTGGGAGGCTGAGGTGGGAGGATAGCTTGAGCACAAGAGTTTGAAACCAGCCTGGGCAACATAGGGAGACCCTGTCTCTAAAAAAATCAAACAACAACAAAAAAAA
